# Supplementary material for: Ddx3xa mutations drive cardiac defects in a zebrafish model via dysregulation of wnt/β-catenin signaling
Source: Front Mol Biosci. 2025 Nov 27;12:1689202. doi: 10.3389/fmolb.2025.1689202 (PMC12696674; doi:10.3389/fmolb.2025.1689202)
Supplement: Supplementary file 2 [file DataSheet2.xlsx]

## Sheet: Table S2
id	baseMean	baseMean_WT	baseMean_DDX3	foldChange(DDX3/WT)(DDX3/WT)	log2FoldChange	pval	padj	Regulation	Chromosome	Start Site	End Site	Direction	Length	Name	GO	KEGG	EC	Uniprot	Description	NCBI_GI	BP	CC	MF	Pathway
LOC101883836	203.006	0	406.013	Inf	Inf	1.54E-77	3.86E-73	Up Regulation	NC_007118.7	58802162	58817337	-	7622	LOC101883836	-	-	-	uncharacterized protein LOC101883836	101883836		-	-	-	-
si:dkey-167k11.5	187.935	375.537	0.333554	0.000888206	-10.1368	2.05E-75	2.57E-71	Down Regulation	NC_007114.7	431242	442159	+	2921	si:dkey-167k11.5	GO:0005525	-	-	-	-	571638	-	-	GO:0005525//GTP binding;	-
ddx43	225.773	6.29278	445.254	70.7564	6.14479	9.68E-64	8.10E-60	Up Regulation	NC_007124.7	27332652	27354003	-	2492	ddx43	GO:0003723;GO:0005524;GO:0004386;GO:0005737;GO:0003676;GO:0004004;GO:0016787;GO:0005730;GO:0000166;GO:0010501	K17043	[EC:3.6.4.13]	B8A609	probable ATP-dependent RNA helicase DDX43	100136871	GO:0010501//RNA secondary structure unwinding;	GO:0005737//cytoplasm;GO:0005730//nucleolus;	GO:0003723//RNA binding;GO:0005524//ATP binding;GO:0004386//helicase activity;GO:0003676//nucleic acid binding;GO:0004004//RNA helicase activity;GO:0016787//hydrolase activity;GO:0000166//nucleotide binding;	-
crygm2d4	1201.06	2231.22	170.897	0.0765935	-3.70663	3.32E-51	2.08E-47	Down Regulation	NC_007120.7	22244639	22245451	-	608	crygm2d4	-	-	-	Q15I85	crystallin, gamma M2d4	790917	-	-	-	-
hbae1	285.693	544.671	26.7146	0.0490472	-4.34969	3.21E-49	1.61E-45	Down Regulation	NC_007114.7	55120372	55121066	-	532	hbae1	GO:0015671;GO:0020037;GO:0046872;GO:0005506;GO:0005344;GO:0005833;GO:0019825	K13826	-	Q7ZT21	hemoglobin, alpha embryonic 1.1	30597	GO:0015671//oxygen transport;	GO:0005833//hemoglobin complex;	GO:0020037//heme binding;GO:0046872//metal ion binding;GO:0005506//iron ion binding;GO:0005344//oxygen carrier activity;GO:0019825//oxygen binding;	-
taco1	154.538	301.52	7.55564	0.0250585	-5.31855	1.77E-48	7.40E-45	Down Regulation	NC_007123.7	9305832	9315811	+	1334	taco1	GO:0005739	-	-	-	-	570857	-	GO:0005739//mitochondrion;	-	-
si:ch211-261n11.7	78.6773	0	157.355	Inf	Inf	9.32E-44	3.34E-40	Up Regulation	NC_007119.7	22477404	22489969	+	1039	si:ch211-261n11.7	GO:0016020;GO:0097190;GO:0042127;GO:0032496;GO:0005031;GO:0006954;GO:0005887;GO:0007275;GO:0016021;GO:0006955;GO:0033209;GO:0042981	-	-	A0A0R4ILS7	tumor necrosis factor receptor superfamily member 5-like	100535903	GO:0097190//apoptotic signaling pathway;GO:0042127//regulation of cell population proliferation;GO:0032496//response to lipopolysaccharide;GO:0006954//inflammatory response;GO:0007275//multicellular organism development;GO:0006955//immune response;GO:0033209//tumor necrosis factor-mediated signaling pathway;GO:0042981//regulation of apoptotic process;	GO:0016020//membrane;GO:0005887//integral component of plasma membrane;GO:0016021//integral component of membrane;	GO:0005031//tumor necrosis factor-activated receptor activity;	-
hbbe1.1	5606.98	10110.8	1103.19	0.109111	-3.19613	3.04E-43	9.54E-40	Down Regulation	NC_007114.7	55114097	55114874	+	583	hbbe1.1	GO:0015671;GO:0020037;GO:0046872;GO:0005344;GO:0005833;GO:0019825	-	-	O93548	hemoglobin beta embryonic-1.1	81538	GO:0015671//oxygen transport;	GO:0005833//hemoglobin complex;	GO:0020037//heme binding;GO:0046872//metal ion binding;GO:0005344//oxygen carrier activity;GO:0019825//oxygen binding;	-
hbbe1.3	1521.97	2698.13	345.812	0.128167	-2.9639	6.00E-37	1.67E-33	Down Regulation	NC_007114.7	55131273	55132282	+	920	hbbe1.3	GO:0015671;GO:0020037;GO:0046872;GO:0005344;GO:0005833;GO:0019825	-	-	-	-	573653	GO:0015671//oxygen transport;	GO:0005833//hemoglobin complex;	GO:0020037//heme binding;GO:0046872//metal ion binding;GO:0005344//oxygen carrier activity;GO:0019825//oxygen binding;	-
smc1a	120.72	11.5003	229.94	19.9942	4.32151	1.08E-33	2.71E-30	Up Regulation	NC_007134.7	28693282	28713982	+	3741	smc1a	GO:0005634;GO:0005524;GO:0006281;GO:0051276;GO:0005694;GO:0007417;GO:0003682;GO:0048589;GO:0007064;GO:0008278	K06636	-	E7F0X6	structural maintenance of chromosomes protein 1A	559665	GO:0006281//DNA repair;GO:0051276//chromosome organization;GO:0007417//central nervous system development;GO:0048589//developmental growth;GO:0007064//mitotic sister chromatid cohesion;	GO:0005634//nucleus;GO:0005694//chromosome;GO:0008278//cohesin complex;	GO:0005524//ATP binding;GO:0003682//chromatin binding;	ko04114(Oocyte meiosis);ko04110(Cell cycle)
si:ch211-261n11.8	59.0599	0	118.12	Inf	Inf	1.60E-32	3.64E-29	Up Regulation	NC_007119.7	22491261	22496799	+	2052	si:ch211-261n11.8	-	-	-	tumor necrosis factor receptor superfamily member 5-like isoform X1	797618		-	-	-	-
LOC100334599	673.632	1182.61	164.657	0.139232	-2.84444	1.41E-31	2.95E-28	Down Regulation	NC_007114.7	55138413	55139156	-	584	LOC100334599	GO:0015671;GO:0020037;GO:0046872;GO:0005506;GO:0005344;GO:0005833;GO:0019825	-	-	-	-	100334599	GO:0015671//oxygen transport;	GO:0005833//hemoglobin complex;	GO:0020037//heme binding;GO:0046872//metal ion binding;GO:0005506//iron ion binding;GO:0005344//oxygen carrier activity;GO:0019825//oxygen binding;	-
rnps1	204.152	373.06	35.245	0.0944755	-3.40392	2.01E-31	3.89E-28	Down Regulation	NC_007114.7	9432448	9444068	-	1287	rnps1	-	K14325	-	Q6PG31	RNA-binding protein with serine-rich domain 1	327020	-	-	-	ko03015(mRNA surveillance pathway);ko03013(Nucleocytoplasmic transport)
si:ch211-108d22.2	52.9569	0.335823	105.578	314.386	8.29639	2.52E-31	4.52E-28	Up Regulation	NC_007114.7	14157094	14189023	+	10133	si:ch211-108d22.2	GO:0005524;GO:0000166;GO:0042981	-	-	X1WD23	uncharacterized protein si:ch211-108d22.2 isoform X1	793004	GO:0042981//regulation of apoptotic process;	-	GO:0005524//ATP binding;GO:0000166//nucleotide binding;	-
fbxo32	274.525	54.7973	494.253	9.01965	3.17307	8.03E-31	1.34E-27	Up Regulation	NC_007127.7	25259313	25272633	+	1752	fbxo32	GO:0008345;GO:0006914;GO:0060047;GO:0005737;GO:0060415;GO:0055008;GO:0046716	K10305	-	Q7ZTY2	F-box only protein 32	393891	GO:0008345//larval locomotory behavior;GO:0006914//autophagy;GO:0060047//heart contraction;GO:0060415//muscle tissue morphogenesis;GO:0055008//cardiac muscle tissue morphogenesis;GO:0046716//muscle cell cellular homeostasis;	GO:0005737//cytoplasm;	-	ko04068(FoxO signaling pathway)
mxc	212.317	14.1969	410.438	28.9103	4.85351	2.14E-30	3.36E-27	Up Regulation	NC_007120.7	32805466	32818588	-	2853	mxc	GO:0051607;GO:0043330;GO:0008017;GO:0005737;GO:0003924;GO:0003374;GO:0061025;GO:0000166;GO:0031966;GO:0005525;GO:0045087;GO:0009615;GO:0000266	-	-	Q6DKF0	interferon-induced GTP-binding protein MxC	360145	GO:0051607//defense response to virus;GO:0043330//response to exogenous dsRNA;GO:0003374//dynamin family protein polymerization involved in mitochondrial fission;GO:0061025//membrane fusion;GO:0045087//innate immune response;GO:0009615//response to virus;GO:0000266//mitochondrial fission;	GO:0005737//cytoplasm;GO:0031966//mitochondrial membrane;	GO:0008017//microtubule binding;GO:0003924//GTPase activity;GO:0000166//nucleotide binding;GO:0005525//GTP binding;	-
crygm2d17	2015.18	3454.81	575.551	0.166594	-2.58559	9.78E-30	1.44E-26	Down Regulation	NC_007120.7	22128510	22129788	-	614	crygm2d17	GO:0003674;GO:0005575;GO:0008150	-	-	A6H8Q4	uncharacterized protein LOC561929	561929	GO:0008150//biological_process;	GO:0005575//cellular_component;	GO:0003674//molecular_function;	-
zgc:174862	41.0391	82.0781	0	0	#NAME?	2.69E-28	3.75E-25	Down Regulation	NC_007134.7	43361508	43392931	-	1215	zgc:174862	GO:0003674;GO:0005575;GO:0008150	-	-	B0JZL1	uncharacterized protein LOC100142646	100142646	GO:0008150//biological_process;	GO:0005575//cellular_component;	GO:0003674//molecular_function;	-
si:ch211-121a2.2	256.617	56.5695	456.665	8.07264	3.01304	6.37E-28	8.42E-25	Up Regulation	NC_007131.7	7070634	7080467	-	1833	si:ch211-121a2.2	GO:0008138;GO:0035335;GO:0006470;GO:0016311;GO:0004725;GO:0016791	-	-	-	-	564515	GO:0035335//peptidyl-tyrosine dephosphorylation;GO:0006470//protein dephosphorylation;GO:0016311//dephosphorylation;	-	GO:0008138//protein tyrosine/serine/threonine phosphatase activity;GO:0004725//protein tyrosine phosphatase activity;GO:0016791//phosphatase activity;	-
dnaja	400.537	685.521	115.553	0.168562	-2.56865	2.18E-24	2.74E-21	Down Regulation	NC_007136.7	34661794	34671121	-	2101	dnaja	-	-	-	-	-	373115	-	-	-	-
her4.3	112.745	204.763	20.7261	0.10122	-3.30444	8.19E-24	9.78E-21	Down Regulation	NC_007134.7	21459263	21461140	+	1783	her4.3	GO:0048936;GO:0005634;GO:0003677;GO:0006355;GO:0006351;GO:0046983	-	-	B0V3D2	hairy-related 4, tandem duplicate 3	792198	GO:0048936//peripheral nervous system neuron axonogenesis;GO:0006355//regulation of transcription, DNA-templated;GO:0006351//transcription, DNA-templated;	GO:0005634//nucleus;	GO:0003677//DNA binding;GO:0046983//protein dimerization activity;	-
LOC558816	43.5766	85.2993	1.85389	0.0217339	-5.52391	3.26E-23	3.72E-20	Down Regulation	NC_007114.7	32129478	32131088	+	841	LOC558816	-	-	-	ferritin, middle subunit-like	558816		-	-	-	-
si:ch211-120g10.1	421.703	86.7472	756.658	8.72257	3.12475	1.31E-21	1.43E-18	Up Regulation	NC_007114.7	60126527	60142549	-	4678	si:ch211-120g10.1	-	-	-	-	-	556805	-	-	-	-
LOC103911912	50.0569	95.444	4.66976	0.0489267	-4.35324	4.18E-21	4.37E-18	Down Regulation	NC_007123.7	20575640	20584599	-	3746	LOC103911912	GO:0016020;GO:0055085;GO:0005887;GO:0008028;GO:0016021;GO:0015718	-	-	monocarboxylate transporter 7-like isoform X2	103911912		GO:0055085//transmembrane transport;GO:0015718//monocarboxylic acid transport;	GO:0016020//membrane;GO:0005887//integral component of plasma membrane;GO:0016021//integral component of membrane;	GO:0008028//monocarboxylic acid transmembrane transporter activity;	-
pde6h	162.518	301.668	23.3683	0.0774636	-3.69034	6.95E-21	6.97E-18	Down Regulation	NC_007117.7	356155	356961	-	489	pde6h	GO:0005575;GO:0004114;GO:0007601;GO:0030553	-	-	Q6PBP4	phosphodiesterase 6H, cGMP-specific, cone, gamma	393758	GO:0007601//visual perception;	GO:0005575//cellular_component;	GO:0004114//3',5'-cyclic-nucleotide phosphodiesterase activity;GO:0030553//cGMP binding;	-
si:dkey-29d5.2	88.7549	8.01041	169.499	21.1599	4.40326	7.81E-21	7.54E-18	Up Regulation	NC_007132.7	29178073	29186165	+	2905	si:dkey-29d5.2	-	-	-	uncharacterized protein si:dkey-29d5.2	100321895		-	-	-	-
LOC110440168	59.0752	7.21776	110.933	15.3694	3.94199	2.18E-20	2.02E-17	Up Regulation	NC_007124.7	135271	179227	+	3298	LOC110440168	GO:0000278;GO:0003723;GO:0046872;GO:0006355;GO:0021954	-	-	-	-	110440168	GO:0000278//mitotic cell cycle;GO:0006355//regulation of transcription, DNA-templated;GO:0021954//central nervous system neuron development;	-	GO:0003723//RNA binding;GO:0046872//metal ion binding;	-
LOC103911742	167.493	45.2764	289.71	6.39869	2.67778	3.71E-20	3.33E-17	Up Regulation	NC_007121.7	21783114	21786067	+	2954	LOC103911742	-	-	-	A0A2R8Q015	protocadherin gamma-C5-like	103911742	-	-	-	-
zgc:171534	26.6519	53.3039	0	0	#NAME?	5.43E-20	4.70E-17	Down Regulation	NC_007124.7	330603	337318	-	2477	zgc:171534	GO:0008150	-	-	A8KB42	uncharacterized protein LOC100141330	100141330	GO:0008150//biological_process;	-	-	-
si:rp71-36a1.3	32.5078	64.4105	0.605196	0.00939593	-6.73375	5.94E-20	4.97E-17	Down Regulation	NC_007133.7	5937538	5958113	-	4144	si:rp71-36a1.3	GO:0016020;GO:0009986;GO:0006955;GO:0016021;GO:0005102	-	-	uncharacterized protein si:rp71-36a1.3	100034563		GO:0006955//immune response;	GO:0016020//membrane;GO:0009986//cell surface;GO:0016021//integral component of membrane;	GO:0005102//signaling receptor binding;	-
crygm2d9	815.912	1319.42	312.404	0.236773	-2.07842	4.26E-18	3.45E-15	Down Regulation	NC_007120.7	22239013	22240052	-	835	crygm2d9	-	-	-	-	-	799807	-	-	-	-
si:ch211-57b15.2	29.2492	0.707837	57.7906	81.6439	6.35127	4.75E-18	3.72E-15	Up Regulation	NC_007132.7	29189526	29197882	-	1167	si:ch211-57b15.2	-	-	-	uncharacterized protein si:ch211-57b15.2	101884831		-	-	-	-
mal	73.9409	133.373	14.5087	0.108783	-3.20048	7.13E-18	5.42E-15	Down Regulation	NC_007128.7	22102791	22106541	+	886	mal	GO:0042552;GO:0016020;GO:0001766;GO:0045121;GO:0008104;GO:0016021;GO:0019911	-	-	Q567J3	MAL-like protein	550381	GO:0042552//myelination;GO:0001766//membrane raft polarization;GO:0008104//protein localization;	GO:0016020//membrane;GO:0045121//membrane raft;GO:0016021//integral component of membrane;	GO:0019911//structural constituent of myelin sheath;	-
si:ch1073-188e1.1	28.1713	55.3943	0.948325	0.0171196	-5.86821	1.87E-17	1.38E-14	Down Regulation	NC_007133.7	6780719	6814387	-	3978	si:ch1073-188e1.1	-	-	-	uncharacterized protein si:ch1073-188e1.1 isoform X1	100006656		-	-	-	-
zgc:112970	50.8675	5.14055	96.5944	18.7907	4.23195	1.96E-17	1.41E-14	Up Regulation	NW_003039384.4	165026	171679	-	2857	zgc:112970	GO:0016567;GO:0004842	-	-	-	-	541543	GO:0016567//protein ubiquitination;	-	GO:0004842//ubiquitin-protein transferase activity;	-
klhl38b	199.914	51.1217	348.706	6.8211	2.77	2.02E-17	1.41E-14	Up Regulation	NC_007127.7	25245911	25250553	+	2178	klhl38b	-	-	-	X1WG55	kelch-like protein 38	563341	-	-	-	-
tmem107	168.596	282.745	54.4467	0.192565	-2.37659	4.88E-17	3.31E-14	Down Regulation	NC_007125.7	247455	251089	-	1420	tmem107	GO:0003674;GO:0016020;GO:0007275;GO:0016021;GO:0030030	K22764	-	Q6NZZ4	transmembrane protein 107	406492	GO:0007275//multicellular organism development;GO:0030030//cell projection organization;	GO:0016020//membrane;GO:0016021//integral component of membrane;	GO:0003674//molecular_function;	-
pmaip1	207.115	53.1574	361.072	6.79249	2.76394	5.10E-17	3.37E-14	Up Regulation	NC_007121.7	8656417	8657686	+	1173	pmaip1	GO:0005575;GO:0046982;GO:0006915;GO:0007088;GO:0043065;GO:0045840;GO:0042981;GO:0006974;GO:0001836	-	-	-	-	751765	GO:0006915//apoptotic process;GO:0007088//regulation of mitotic nuclear division;GO:0043065//positive regulation of apoptotic process;GO:0045840//positive regulation of mitotic nuclear division;GO:0042981//regulation of apoptotic process;GO:0006974//cellular response to DNA damage stimulus;GO:0001836//release of cytochrome c from mitochondria;	GO:0005575//cellular_component;	GO:0046982//protein heterodimerization activity;	-
si:ch211-209l18.4	22.4373	0	44.8745	Inf	Inf	1.57E-16	1.01E-13	Up Regulation	NC_007133.7	6634409	6651536	-	2194	si:ch211-209l18.4	GO:0016020;GO:0016021	-	-	A0A0R4IX71	uncharacterized protein si:ch211-209l18.4	100149940	-	GO:0016020//membrane;GO:0016021//integral component of membrane;	-	-
si:ch73-308m11.1	21.0558	42.1116	0	0	#NAME?	2.09E-16	1.31E-13	Down Regulation	NC_007114.7	441922	454166	+	2502	si:ch73-308m11.1	GO:0005525	-	-	-	-	100149441	-	-	GO:0005525//GTP binding;	-
colec11	83.1825	19.6549	146.71	7.46432	2.90001	2.43E-16	1.45E-13	Up Regulation	NC_007128.7	36516703	36547328	-	3075	colec11	GO:0005581	K10066	-	Q5U3G1	collectin-11 precursor	492459	-	GO:0005581//collagen trimer;	-	ko04145(Phagosome)
si:dkeyp-73d8.9	112.86	22.3314	203.389	9.10777	3.1871	2.43E-16	1.45E-13	Up Regulation	NC_007113.7	32642334	32643740	-	1018	si:dkeyp-73d8.9	-	-	-	B0S629	uncharacterized protein LOC100170838 precursor	100170838	-	-	-	-
LOC108191529	205.647	73.4561	337.838	4.59919	2.20138	6.38E-16	3.72E-13	Up Regulation	NC_007121.7	21746529	21782730	+	10805	LOC108191529	-	-	-	uncharacterized protein LOC108191529	108191529		-	-	-	-
LOC108191476	103.751	24.7729	182.73	7.37618	2.88287	2.64E-15	1.51E-12	Up Regulation	NC_007121.7	21776760	21779594	+	2835	LOC108191476	-	-	-	A0A2R8Q3A5	protocadherin gamma-C5-like	108191476	-	-	-	-
LOC100004199	24.2504	47.5001	1.00066	0.0210665	-5.5689	4.20E-15	2.34E-12	Down Regulation	NC_007113.7	45157230	45162470	+	2636	LOC100004199	-	-	-	F1QYR3	uncharacterized protein LOC100004199	100004199	-	-	-	-
si:ch73-170d6.2	25.3638	1.00747	49.7202	49.3515	5.62502	5.97E-15	3.26E-12	Up Regulation	NC_007115.7	73085859	73109458	+	5457	si:ch73-170d6.2	GO:0005525	-	-	A0A0R4IW29	uncharacterized protein si:ch73-170d6.2 isoform X1	335285	-	-	GO:0005525//GTP binding;	-
calcoco1b	168.479	17.4134	319.545	18.3505	4.19775	1.07E-14	5.67E-12	Up Regulation	NC_007122.7	2111582	2131458	-	3135	calcoco1b	GO:0005575	-	-	F1RBA9	transcription elongation factor B (SIII), polypeptide 3	386968	-	GO:0005575//cellular_component;	-	-
si:ch73-236c18.5	22.0152	43.4157	0.614771	0.0141601	-6.14202	1.09E-14	5.67E-12	Down Regulation	NC_007112.7	58456503	58460467	+	3301	si:ch73-236c18.5	GO:0005524;GO:0000166	-	-	protein NLRC3-like	100334029		-	-	GO:0005524//ATP binding;GO:0000166//nucleotide binding;	-
si:dkey-254e1.1	80.2908	21.7019	138.88	6.39942	2.67794	1.27E-14	6.50E-12	Up Regulation	NC_007114.7	11977166	12026819	-	3336	si:dkey-254e1.1	-	-	-	F1QPL6	cilia- and flagella-associated protein 70 isoform X1	564542	-	-	-	-
LOC100333266	47.1172	85.7591	8.47524	0.0988262	-3.33896	1.52E-14	7.62E-12	Down Regulation	NC_007114.7	6059074	6096354	-	4233	LOC100333266	-	-	-	uncharacterized protein LOC100333266	100333266		-	-	-	-
pdk1	953.221	1467.41	439.034	0.29919	-1.74087	2.57E-14	1.27E-11	Down Regulation	NC_007120.7	3131365	3149983	-	5468	pdk1	-	-	-	-	-	555840	-	-	-	-
illr4	38.5956	5.46096	71.7302	13.1351	3.71535	5.23E-14	2.52E-11	Up Regulation	NC_007130.7	40167363	40175776	-	962	illr4	GO:0016020;GO:0030246;GO:0016021	K10064	-	Q24K30	immune-related, lectin-like receptor 4	559737	-	GO:0016020//membrane;GO:0016021//integral component of membrane;	GO:0030246//carbohydrate binding;	-
ern1	75.857	20.3811	131.333	6.44384	2.68792	6.09E-14	2.88E-11	Up Regulation	NC_007114.7	55448753	55478647	-	964	ern1	-	-	-	Q504E3	endoplasmic reticulum to nucleus signaling 1 precursor	553551	-	-	-	-
si:dkey-7c18.24	35.2211	65.4604	4.98193	0.076106	-3.71585	6.78E-14	3.15E-11	Down Regulation	NC_007131.7	46040666	46043405	+	810	si:dkey-7c18.24	-	-	-	Q5QNN6	uncharacterized protein LOC562950	562950	-	-	-	-
cfhl2	67.0312	128.741	5.32097	0.0413307	-4.59664	9.03E-14	4.12E-11	Down Regulation	NC_007133.7	23734001	23748335	-	2427	cfhl2	GO:0003674;GO:0005575;GO:0008150	-	-	Q5U3W5	complement factor H like 2 precursor	492777	GO:0008150//biological_process;	GO:0005575//cellular_component;	GO:0003674//molecular_function;	-
hbbe1.2	226.443	360.611	92.275	0.255885	-1.96643	9.24E-14	4.14E-11	Down Regulation	NC_007114.7	55122662	55123439	+	583	hbbe1.2	GO:0015671;GO:0020037;GO:0046872;GO:0005344;GO:0005833;GO:0019825	-	-	-	-	793447	GO:0015671//oxygen transport;	GO:0005833//hemoglobin complex;	GO:0020037//heme binding;GO:0046872//metal ion binding;GO:0005344//oxygen carrier activity;GO:0019825//oxygen binding;	-
tmx2b	517.734	798.055	237.412	0.297488	-1.7491	1.01E-13	4.44E-11	Down Regulation	NC_007112.7	44570705	44581937	-	2024	tmx2b	GO:0016020;GO:0005623;GO:0016021;GO:0045454	-	-	Q6IQC7	thioredoxin-related transmembrane protein 2-B precursor	415203	GO:0045454//cell redox homeostasis;	GO:0016020//membrane;GO:0005623//obsolete cell;GO:0016021//integral component of membrane;	-	-
pigp	304.914	478.435	131.393	0.27463	-1.86444	1.34E-13	5.80E-11	Down Regulation	NC_007121.7	110426	116036	+	1971	pigp	GO:0006506;GO:0016020;GO:0060028;GO:0017176;GO:0060026;GO:1904103;GO:0016021;GO:0046328	K03861	-	A0A2R8Q1D2	phosphatidylinositol N-acetylglucosaminyltransferase subunit P	325316	GO:0006506//GPI anchor biosynthetic process;GO:0060028//convergent extension involved in axis elongation;GO:0060026//convergent extension;GO:1904103//regulation of convergent extension involved in gastrulation;GO:0046328//regulation of JNK cascade;	GO:0016020//membrane;GO:0016021//integral component of membrane;	GO:0017176//phosphatidylinositol N-acetylglucosaminyltransferase activity;	ko00563(Glycosylphosphatidylinositol (GPI)-anchor biosynthesis)
si:ch211-281l24.3	67.8589	130.247	5.47064	0.042002	-4.5734	2.72E-13	1.16E-10	Down Regulation	NC_007126.7	40137635	40175886	-	9228	si:ch211-281l24.3	-	-	-	E7FBQ2	uncharacterized protein si:ch211-281l24.3 isoform X1	798456	-	-	-	-
LOC101885164	217.352	90.0132	344.691	3.82934	1.93709	3.88E-13	1.62E-10	Up Regulation	NC_007120.7	52398535	52402382	+	636	LOC101885164	GO:0034198;GO:0010507;GO:0070513;GO:0097190	-	-	Q9I9N0	death-associated protein-like 1-B	101885164	GO:0034198//cellular response to amino acid starvation;GO:0010507//negative regulation of autophagy;GO:0097190//apoptotic signaling pathway;	-	GO:0070513//death domain binding;	-
alas2	923.962	1420.7	427.222	0.300712	-1.73354	4.10E-13	1.69E-10	Down Regulation	NC_007119.7	21353940	21369028	+	2482	alas2	GO:0020027;GO:0005759;GO:0042541;GO:0006783;GO:0048821;GO:0035162;GO:0009058;GO:0005739;GO:0030170;GO:0008152;GO:0016746;GO:0006778;GO:0006782;GO:0003824;GO:0030218;GO:0001666;GO:0005743;GO:0033014;GO:0003870;GO:0016740	-	-	-	-	64607	GO:0020027//hemoglobin metabolic process;GO:0042541//hemoglobin biosynthetic process;GO:0006783//heme biosynthetic process;GO:0048821//erythrocyte development;GO:0035162//embryonic hemopoiesis;GO:0009058//biosynthetic process;GO:0008152//metabolic process;GO:0006778//porphyrin-containing compound metabolic process;GO:0006782//protoporphyrinogen IX biosynthetic process;GO:0030218//erythrocyte diff…	GO:0005759//mitochondrial matrix;GO:0005739//mitochondrion;GO:0005743//mitochondrial inner membrane;	GO:0030170//pyridoxal phosphate binding;GO:0016746//acyltransferase activity;GO:0003824//catalytic activity;GO:0003870//5-aminolevulinate synthase activity;GO:0016740//transferase activity;	-
ghrb	570.46	268.021	872.899	3.25683	1.70347	4.60E-13	1.86E-10	Up Regulation	NC_007132.7	20742876	20765352	-	2971	ghrb	GO:0016020;GO:0016021	-	-	A8WH88	growth hormone receptor b precursor	560202	-	GO:0016020//membrane;GO:0016021//integral component of membrane;	-	-
rrm2	644.929	1005.58	284.283	0.282706	-1.82262	7.12E-13	2.83E-10	Down Regulation	NC_007130.7	47564890	47570667	-	2067	rrm2	GO:0009263;GO:0016020;GO:0006260;GO:0005971;GO:0055114;GO:0005737;GO:0004748;GO:0046872;GO:0016021;GO:0016491	K10808	[EC:1.17.4.1]	P79733	ribonucleoside-diphosphate reductase subunit M2	30733	GO:0009263//deoxyribonucleotide biosynthetic process;GO:0006260//DNA replication;GO:0055114//obsolete oxidation-reduction process;	GO:0016020//membrane;GO:0005971//ribonucleoside-diphosphate reductase complex;GO:0005737//cytoplasm;GO:0016021//integral component of membrane;	GO:0004748//ribonucleoside-diphosphate reductase activity, thioredoxin disulfide as acceptor;GO:0046872//metal ion binding;GO:0016491//oxidoreductase activity;	ko04115(p53 signaling pathway);ko00983(Drug metabolism - other enzymes);ko00480(Glutathione metabolism);ko00240(Pyrimidine metabolism);ko00230(Purine metabolism)
zgc:173594	86.6076	145.399	27.8158	0.191306	-2.38604	8.52E-13	3.34E-10	Down Regulation	NC_007114.7	32139538	32141083	+	818	zgc:173594	-	-	-	A7YYB6	uncharacterized protein LOC100126128	100126128	-	-	-	-
ccl27a	31.7954	4.20546	59.3854	14.121	3.81978	8.68E-13	3.35E-10	Up Regulation	NC_007119.7	1170015	1183948	+	505	ccl27a	GO:0005615;GO:0005125;GO:0060326;GO:0005576;GO:0006955;GO:0008009;GO:0006935;GO:0010469	K16598	-	A0A0R4IRX2	C-C motif chemokine 27 isoform 2 precursor	30268	GO:0060326//cell chemotaxis;GO:0006955//immune response;GO:0006935//chemotaxis;GO:0010469//regulation of signaling receptor activity;	GO:0005615//extracellular space;GO:0005576//extracellular region;	GO:0005125//cytokine activity;GO:0008009//chemokine activity;	ko04060(Cytokine-cytokine receptor interaction)
cib1	40.3168	72.8254	7.80814	0.107217	-3.22139	1.65E-12	6.28E-10	Down Regulation	NC_007136.7	3224085	3230164	-	1209	cib1	GO:0005509	-	-	Q567I6	calcium and integrin-binding protein 1	550376	-	-	GO:0005509//calcium ion binding;	-
si:ch211-149a19.3	32.2598	4.59825	59.9213	13.0313	3.70391	1.85E-12	6.93E-10	Up Regulation	NC_007130.7	1881076	1926363	-	4479	si:ch211-149a19.3	GO:0005524;GO:0000166	-	-	NACHT, LRR and PYD domains-containing protein 12 isoform X1	568118		-	-	GO:0005524//ATP binding;GO:0000166//nucleotide binding;	-
LOC103908677	17.8513	0.372014	35.3306	94.971	6.56942	2.68E-12	9.89E-10	Up Regulation	NW_008805497.1	7046	15079	-	1621	LOC103908677	GO:0005929;GO:0097500;GO:1903546;GO:0035091	-	-	tubby-related protein 1-like	103908677		GO:0097500//receptor localization to non-motile cilium;GO:1903546//protein localization to photoreceptor outer segment;	GO:0005929//cilium;	GO:0035091//phosphatidylinositol binding;	-
LOC101883456	25.4047	2.43085	48.3786	19.9019	4.31484	3.53E-12	1.28E-09	Up Regulation	NC_007114.7	60111209	60114597	+	1994	LOC101883456	-	-	-	-	-	101883456	-	-	-	-
hbae3	11726.5	17249.5	6203.44	0.35963	-1.47541	7.13E-12	2.55E-09	Down Regulation	NC_007114.7	55146596	55147767	-	588	hbae3	GO:0015671;GO:0020037;GO:0046872;GO:0005344;GO:0005833;GO:0019825	-	-	Q7ZYZ4	hemoglobin alpha embryonic-3	30601	GO:0015671//oxygen transport;	GO:0005833//hemoglobin complex;	GO:0020037//heme binding;GO:0046872//metal ion binding;GO:0005344//oxygen carrier activity;GO:0019825//oxygen binding;	-
LOC100534805	148.196	60.4747	235.918	3.9011	1.96388	8.42E-12	2.96E-09	Up Regulation	NW_003336978.1	3117	12829	+	1323	LOC100534805	GO:0005739	-	-	-	-	100534805	-	GO:0005739//mitochondrion;	-	-
cish	575.732	286.845	864.619	3.01424	1.59179	8.49E-12	2.96E-09	Up Regulation	NC_007117.7	41503760	41506753	+	1785	cish	GO:0046426;GO:0016567;GO:0045638;GO:0035556;GO:0005737;GO:0045620;GO:0046627;GO:0006469;GO:1903707;GO:0004860;GO:0019221;GO:0045647	-	-	-	-	767678	GO:0046426//negative regulation of receptor signaling pathway via JAK-STAT;GO:0016567//protein ubiquitination;GO:0045638//negative regulation of myeloid cell differentiation;GO:0035556//intracellular signal transduction;GO:0045620//negative regulation of lymphocyte differentiation;GO:0046627//negative regulation of insulin receptor signaling pathway;GO:0006469//negative regulation of protein kina…	GO:0005737//cytoplasm;	GO:0004860//protein kinase inhibitor activity;	-
gls2b	152.667	63.2306	242.103	3.82889	1.93693	8.82E-12	3.03E-09	Up Regulation	NC_007133.7	10098544	10111494	-	2649	gls2b	GO:0005759;GO:0006541;GO:0006543;GO:0006537;GO:0004359	-	-	A4IG49	uncharacterized protein LOC556445	556445	GO:0006541//glutamine metabolic process;GO:0006543//glutamine catabolic process;GO:0006537//glutamate biosynthetic process;	GO:0005759//mitochondrial matrix;	GO:0004359//glutaminase activity;	-
pcdh1g26	142.743	18.9655	266.521	14.0529	3.8128	1.33E-11	4.50E-09	Up Regulation	NC_007121.7	21786674	21820057	+	4348	pcdh1g26	GO:0016020;GO:0007155;GO:0007156;GO:0005509;GO:0016021;GO:0005886	-	-	I6LC14	protocadherin 1 gamma 26	554012	GO:0007155//cell adhesion;GO:0007156//homophilic cell adhesion via plasma membrane adhesion molecules;	GO:0016020//membrane;GO:0016021//integral component of membrane;GO:0005886//plasma membrane;	GO:0005509//calcium ion binding;	-
hipk1a	56.9288	16.1602	97.6974	6.04555	2.59587	1.68E-11	5.61E-09	Up Regulation	NC_007134.7	36815832	36865688	-	4338	hipk1a	GO:0005524;GO:0004672;GO:0006468	K08826	[EC:2.7.11.1]	homeodomain-interacting protein kinase 1 isoform X2	572042		GO:0006468//protein phosphorylation;	-	GO:0005524//ATP binding;GO:0004672//protein kinase activity;	ko04218(Cellular senescence)
ctsba	1605.54	2498.86	712.212	0.285015	-1.81089	2.07E-11	6.79E-09	Down Regulation	NC_007128.7	32622903	32630283	+	1459	ctsba	GO:0009953;GO:0005615;GO:0051603;GO:0008233;GO:0060026;GO:0005764;GO:0050790;GO:0090504;GO:0031101;GO:0016787;GO:0006508;GO:0008234;GO:0004197	K01363	[EC:3.4.22.1]	Q6PH75	cathepsin B precursor	406645	GO:0009953//dorsal/ventral pattern formation;GO:0051603//proteolysis involved in cellular protein catabolic process;GO:0060026//convergent extension;GO:0050790//regulation of catalytic activity;GO:0090504//epiboly;GO:0031101//fin regeneration;GO:0006508//proteolysis;	GO:0005615//extracellular space;GO:0005764//lysosome;	GO:0008233//peptidase activity;GO:0016787//hydrolase activity;GO:0008234//cysteine-type peptidase activity;GO:0004197//cysteine-type endopeptidase activity;	ko04621(NOD-like receptor signaling pathway);ko04210(Apoptosis);ko04142(Lysosome);ko04140(Autophagy - animal)
LOC103909961	48.0112	8.74441	87.278	9.981	3.31918	2.08E-11	6.79E-09	Up Regulation	NW_008805441.1	10580	18350	-	1068	LOC103909961	-	-	-	-	-	103909961	-	-	-	-
LOC103910211	16.9147	0	33.8294	Inf	Inf	2.50E-11	7.93E-09	Up Regulation	NC_007114.7	11420067	11440395	-	1191	LOC103910211	-	-	-	uncharacterized protein LOC103910211	103910211		-	-	-	-
LOC110438479	22.4711	42.6716	2.27073	0.0532142	-4.23204	2.50E-11	7.93E-09	Down Regulation	NW_008805394.1	28911	36411	-	3300	LOC110438479	-	-	-	uncharacterized protein LOC110438479	110438479		-	-	-	-
LOC110437982	17.5512	0	35.1023	Inf	Inf	2.54E-11	7.95E-09	Up Regulation	NC_007113.7	11335180	11336747	-	1523	LOC110437982	-	-	-	uncharacterized protein LOC110437982 isoform X1	110437982		-	-	-	-
cxcl12b	310.329	135.394	485.264	3.5841	1.84161	2.73E-11	8.47E-09	Up Regulation	NC_007133.7	26929559	26945511	-	2857	cxcl12b	GO:0031290;GO:0009897;GO:0050930;GO:0030335;GO:0002042;GO:0060326;GO:0005576;GO:0008009;GO:0006935;GO:0042056;GO:0042074;GO:0001570;GO:0030097;GO:0097535;GO:0000902;GO:0021730;GO:0045236;GO:0070098;GO:0051453;GO:0001764;GO:0006952;GO:0006955;GO:0050918;GO:0002040	K10031	-	Q6V9B5	chemokine (C-X-C motif) ligand 12b (stromal cell-derived factor 1) precursor	799354	GO:0031290//retinal ganglion cell axon guidance;GO:0050930//induction of positive chemotaxis;GO:0030335//positive regulation of cell migration;GO:0002042//cell migration involved in sprouting angiogenesis;GO:0060326//cell chemotaxis;GO:0006935//chemotaxis;GO:0042074//cell migration involved in gastrulation;GO:0001570//vasculogenesis;GO:0030097//hemopoiesis;GO:0097535//lymphoid lineage cell migrat…	GO:0009897//external side of plasma membrane;GO:0005576//extracellular region;	GO:0008009//chemokine activity;GO:0042056//chemoattractant activity;GO:0045236//CXCR chemokine receptor binding;	ko04810(Regulation of actin cytoskeleton);ko04672(Intestinal immune network for IgA production);ko04060(Cytokine-cytokine receptor interaction)
serpinh1b	3110.51	4554.45	1666.57	0.365921	-1.4504	4.77E-11	1.46E-08	Down Regulation	NC_007126.7	29383204	29387466	-	2047	serpinh1b	GO:0005615;GO:0005518;GO:0010951;GO:0004867;GO:0031101	K09501	-	F1QQ04	serpin H1 precursor	30449	GO:0010951//negative regulation of endopeptidase activity;GO:0031101//fin regeneration;	GO:0005615//extracellular space;	GO:0005518//collagen binding;GO:0004867//serine-type endopeptidase inhibitor activity;	-
si:ch211-26b3.2	334.166	503.862	164.47	0.32642	-1.6152	5.50E-11	1.65E-08	Down Regulation	NC_007116.7	22836307	22850843	+	3972	si:ch211-26b3.2	-	-	-	uncharacterized protein CXorf57 homolog	100003611		-	-	-	-
zgc:194221	44.8428	11.2346	78.4511	6.98302	2.80385	5.54E-11	1.65E-08	Up Regulation	NC_007133.7	2680798	2682515	+	1309	zgc:194221	GO:0003674;GO:0005575;GO:0008150	-	-	-	-	100191015	GO:0008150//biological_process;	GO:0005575//cellular_component;	GO:0003674//molecular_function;	-
hsp90aa1.1	1315.93	1929.72	702.144	0.363859	-1.45855	5.84E-11	1.72E-08	Down Regulation	NC_007131.7	53982317	53992952	-	2384	hsp90aa1.1	GO:0030235;GO:0030241;GO:0005524;GO:0006950;GO:0042470;GO:0005737;GO:0030018;GO:0000166;GO:0048769;GO:0010038;GO:0016887;GO:0006457;GO:0050900;GO:0007517;GO:0031672;GO:0050790;GO:0030239;GO:0014866;GO:0048471;GO:0051082;GO:0045429;GO:0071688;GO:0030240	K04079	-	Q90474	heat shock protein HSP 90-alpha 1	30591	GO:0030241//skeletal muscle myosin thick filament assembly;GO:0006950//response to stress;GO:0048769//sarcomerogenesis;GO:0010038//response to metal ion;GO:0006457//protein folding;GO:0050900//leukocyte migration;GO:0007517//muscle organ development;GO:0050790//regulation of catalytic activity;GO:0030239//myofibril assembly;GO:0014866//skeletal myofibril assembly;GO:0045429//positive regulation o…	GO:0042470//melanosome;GO:0005737//cytoplasm;GO:0030018//Z disc;GO:0031672//A band;GO:0048471//perinuclear region of cytoplasm;	GO:0030235//nitric-oxide synthase regulator activity;GO:0005524//ATP binding;GO:0000166//nucleotide binding;GO:0016887//ATP hydrolysis activity;GO:0051082//unfolded protein binding;	ko05132(Salmonella infection);ko04914(Progesterone-mediated oocyte maturation);ko04621(NOD-like receptor signaling pathway);ko04217(Necroptosis);ko04141(Protein processing in endoplasmic reticulum)
smyd2b	569.693	844.695	294.69	0.348871	-1.51923	7.17E-11	2.09E-08	Down Regulation	NC_007131.7	571793	590012	+	3233	smyd2b	GO:0043516;GO:0008168;GO:0006355;GO:0005737;GO:0000993;GO:0016279;GO:0000122;GO:0005829;GO:0032259;GO:0008285;GO:0018024;GO:0005634;GO:0010452;GO:0007507;GO:0018027;GO:0006351;GO:0034968;GO:0018026;GO:0046872;GO:0046975;GO:0006325;GO:0060047;GO:0016740	K11426	-	Q5RGL7	N-lysine methyltransferase SMYD2-B isoform 2	568616	GO:0043516//regulation of DNA damage response, signal transduction by p53 class mediator;GO:0006355//regulation of transcription, DNA-templated;GO:0000122//negative regulation of transcription by RNA polymerase II;GO:0032259//methylation;GO:0008285//negative regulation of cell population proliferation;GO:0010452//histone H3-K36 methylation;GO:0007507//heart development;GO:0018027//peptidyl-lysine…	GO:0005737//cytoplasm;GO:0005829//cytosol;GO:0005634//nucleus;	GO:0008168//methyltransferase activity;GO:0000993//RNA polymerase II complex binding;GO:0016279//protein-lysine N-methyltransferase activity;GO:0018024//histone-lysine N-methyltransferase activity;GO:0046872//metal ion binding;GO:0046975//histone methyltransferase activity (H3-K36 specific);GO:0016740//transferase activity;	ko00310(Lysine degradation)
LOC110439826	66.5719	21.8021	111.342	5.10692	2.35245	8.14E-11	2.35E-08	Up Regulation	NC_007116.7	47007951	47018145	-	3139	LOC110439826	-	-	-	uncharacterized protein LOC110439826	110439826		-	-	-	-
ccdc171	46.7011	80.7787	12.6235	0.156272	-2.67787	9.46E-11	2.70E-08	Down Regulation	NC_007134.7	45307354	45339426	-	3628	ccdc171	-	-	-	coiled-coil domain-containing protein 171-like	100330004		-	-	-	-
LOC101883230	22.2195	41.949	2.49004	0.0593587	-4.0744	1.11E-10	3.14E-08	Down Regulation	NW_003336739.1	7556	13908	+	2589	LOC101883230	-	-	-	gastrula zinc finger protein XlCGF26.1-like	101883230		-	-	-	-
LOC110439878	37.5871	8.42399	66.7501	7.92381	2.98619	1.22E-10	3.40E-08	Up Regulation	NC_007117.7	49150685	49157393	+	6174	LOC110439878	-	-	-	uncharacterized protein LOC110439878	110439878		-	-	-	-
si:dkey-27p18.3	14.3379	28.3423	0.333554	0.0117688	-6.40889	1.24E-10	3.41E-08	Down Regulation	NC_007116.7	22406585	22426653	+	2176	si:dkey-27p18.3	-	-	-	uncharacterized protein si:dkey-27p18.3 isoform X2	100002920		-	-	-	-
si:dkey-251i10.2	577.4	851.267	303.533	0.356566	-1.48776	1.56E-10	4.26E-08	Down Regulation	NC_007116.7	67462808	67471401	-	1067	si:dkey-251i10.2	GO:0003674;GO:0005575;GO:0008150	-	-	-	-	562682	GO:0008150//biological_process;	GO:0005575//cellular_component;	GO:0003674//molecular_function;	-
zgc:153426	4585.3	6630.55	2540.04	0.383081	-1.38428	2.00E-10	5.39E-08	Down Regulation	NC_007114.7	49559259	49566364	-	1752	zgc:153426	GO:0005856;GO:0005874;GO:0005200;GO:0005737;GO:0003924;GO:0000166;GO:0007010;GO:0007017;GO:0005525	K07375	-	Q08C80	tubulin beta-4B chain-like	767746	GO:0007010//cytoskeleton organization;GO:0007017//microtubule-based process;	GO:0005856//cytoskeleton;GO:0005874//microtubule;GO:0005737//cytoplasm;	GO:0005200//structural constituent of cytoskeleton;GO:0003924//GTPase activity;GO:0000166//nucleotide binding;GO:0005525//GTP binding;	ko05132(Salmonella infection);ko04540(Gap junction);ko04145(Phagosome)
si:ch73-187m15.4	2378.38	3436.03	1320.73	0.384378	-1.3794	2.47E-10	6.58E-08	Down Regulation	NC_007130.7	47549565	47555973	-	1342	si:ch73-187m15.4	GO:0005524;GO:0003203;GO:0000166;GO:0003272;GO:0036302	-	-	-	-	337770	GO:0003203//endocardial cushion morphogenesis;GO:0003272//endocardial cushion formation;GO:0036302//atrioventricular canal development;	-	GO:0005524//ATP binding;GO:0000166//nucleotide binding;	-
si:dkeyp-73d8.6	40.7348	0	81.4697	Inf	Inf	2.65E-10	6.99E-08	Up Regulation	NC_007113.7	32621630	32624559	-	930	si:dkeyp-73d8.6	-	-	-	B0S631	uncharacterized protein LOC100170809 precursor	100170809	-	-	-	-
ggact.1	50.4288	15.0495	85.808	5.7017	2.51139	3.53E-10	9.22E-08	Up Regulation	NC_007112.7	2454140	2457526	-	1724	ggact.1	GO:0016020;GO:0016021	-	-	-	-	777609	-	GO:0016020//membrane;GO:0016021//integral component of membrane;	-	-
LOC110438518	19.525	37.0488	2.00132	0.0540187	-4.2104	3.87E-10	1.00E-07	Down Regulation	NW_018394433.1	5887	7476	+	1590	LOC110438518	-	-	-	oocyte zinc finger protein XlCOF15-like	110438518		-	-	-	-
stc1l	273.339	137.496	409.181	2.97595	1.57335	4.34E-10	1.11E-07	Up Regulation	NC_007121.7	42678005	42684962	-	1308	stc1l	GO:0045892;GO:0034765;GO:0010629;GO:0005179;GO:0051592;GO:0005623;GO:0005576;GO:0010469;GO:0006874	-	-	Q6PHV3	stanniocalcin 1, like precursor	393511	GO:0045892//negative regulation of transcription, DNA-templated;GO:0034765//regulation of ion transmembrane transport;GO:0010629//negative regulation of gene expression;GO:0051592//response to calcium ion;GO:0010469//regulation of signaling receptor activity;GO:0006874//cellular calcium ion homeostasis;	GO:0005623//obsolete cell;GO:0005576//extracellular region;	GO:0005179//hormone activity;	-
crygs1	11.9575	23.915	0	0	#NAME?	4.50E-10	1.14E-07	Down Regulation	NC_007133.7	11710514	11714123	-	732	crygs1	GO:0003674;GO:0005575;GO:0008150	-	-	Q5XTP0	crystallin, gamma S1	503587	GO:0008150//biological_process;	GO:0005575//cellular_component;	GO:0003674//molecular_function;	-
pcdh1g30	349.165	172.403	525.926	3.05056	1.60907	5.14E-10	1.29E-07	Up Regulation	NC_007121.7	21801030	21820057	+	4337	pcdh1g30	GO:0016020;GO:0007155;GO:0007156;GO:0005509;GO:0016021;GO:0005886	-	-	I6LC20	protocadherin 1 gamma 30 precursor	554014	GO:0007155//cell adhesion;GO:0007156//homophilic cell adhesion via plasma membrane adhesion molecules;	GO:0016020//membrane;GO:0016021//integral component of membrane;GO:0005886//plasma membrane;	GO:0005509//calcium ion binding;	-
extl3	293.137	436.949	149.326	0.341748	-1.549	5.83E-10	1.45E-07	Down Regulation	NC_007131.7	49940818	50014992	-	3760	extl3	GO:0031290;GO:0016020;GO:0033339;GO:0006486;GO:0033564;GO:0035138;GO:0048538;GO:0030516;GO:0001888;GO:0035118;GO:0045743;GO:0016757;GO:0050650;GO:0015012;GO:0016021	K02370	-	Q5U7D2	exostosin-like 3	493783	GO:0031290//retinal ganglion cell axon guidance;GO:0033339//pectoral fin development;GO:0006486//protein glycosylation;GO:0033564//anterior/posterior axon guidance;GO:0035138//pectoral fin morphogenesis;GO:0048538//thymus development;GO:0030516//regulation of axon extension;GO:0035118//embryonic pectoral fin morphogenesis;GO:0045743//positive regulation of fibroblast growth factor receptor signal…	GO:0016020//membrane;GO:0016021//integral component of membrane;	GO:0001888//glucuronyl-galactosyl-proteoglycan 4-alpha-N-acetylglucosaminyltransferase activity;GO:0016757//glycosyltransferase activity;	ko00534(Glycosaminoglycan biosynthesis - heparan sulfate / heparin)
mrpl51	264.252	395.949	132.556	0.33478	-1.57872	6.09E-10	1.50E-07	Down Regulation	NC_007127.7	4542256	4546965	-	729	mrpl51	GO:0005840;GO:0005762;GO:0006412;GO:0003735;GO:0005739	K17432	-	Q5BJJ8	39S ribosomal protein L51, mitochondrial precursor	797002	GO:0006412//translation;	GO:0005840//ribosome;GO:0005762//mitochondrial large ribosomal subunit;GO:0005739//mitochondrion;	GO:0003735//structural constituent of ribosome;	-
LOC100537432	12.3782	0	24.7564	Inf	Inf	6.23E-10	1.52E-07	Up Regulation	NW_003337117.1	31612	42597	-	2630	LOC100537432	-	K06499	-	uncharacterized protein LOC100537432	100537432		-	-	-	-
LOC100004932	43.7693	12.2752	75.2634	6.13135	2.61621	7.12E-10	1.72E-07	Up Regulation	NC_007114.7	1554302	1563741	+	2669	LOC100004932	-	-	-	GTPase IMAP family member 8-like	100004932		-	-	-	-
LOC110438534	52.9827	88.9192	17.0462	0.191705	-2.38304	8.19E-10	1.96E-07	Down Regulation	NW_018394439.1	3771	13969	+	1471	LOC110438534	GO:0005575;GO:0009072;GO:0046872;GO:0016701;GO:0055114	-	-	4-hydroxyphenylpyruvate dioxygenase-like protein	110438534		GO:0009072//aromatic amino acid family metabolic process;GO:0055114//obsolete oxidation-reduction process;	GO:0005575//cellular_component;	GO:0046872//metal ion binding;GO:0016701//oxidoreductase activity, acting on single donors with incorporation of molecular oxygen;	-
si:dkey-100n23.5	537.862	784.864	290.86	0.370587	-1.43212	8.41E-10	1.99E-07	Down Regulation	NC_007120.7	30245632	30259507	-	2929	si:dkey-100n23.5	GO:0030552;GO:0007186;GO:0016020;GO:0004888;GO:0016021;GO:0007166;GO:0004930	-	-	E7F7Z9	cyclic AMP receptor-like protein A	793886	GO:0007186//G protein-coupled receptor signaling pathway;GO:0007166//cell surface receptor signaling pathway;	GO:0016020//membrane;GO:0016021//integral component of membrane;	GO:0030552//cAMP binding;GO:0004888//transmembrane signaling receptor activity;GO:0004930//G protein-coupled receptor activity;	-
entpd3	366.864	193.403	540.326	2.79378	1.48222	8.97E-10	2.10E-07	Up Regulation	NC_007127.7	8258199	8280938	-	2154	entpd3	GO:0016020;GO:0016787;GO:0016021	K01510	[EC:3.6.1.5]	A4IG37	ectonucleoside triphosphate diphosphohydrolase 3	100005551	-	GO:0016020//membrane;GO:0016021//integral component of membrane;	GO:0016787//hydrolase activity;	ko00240(Pyrimidine metabolism);ko00230(Purine metabolism)
l3hypdh	97.1055	153.535	40.6755	0.264926	-1.91634	1.13E-09	2.64E-07	Down Regulation	NC_007117.7	13086682	13094004	+	1665	l3hypdh	-	K18384	[EC:4.2.1.77]	trans-3-hydroxy-L-proline dehydratase	565785		-	-	-	ko00330(Arginine and proline metabolism)
rbfox1l	1602.74	2298.04	907.436	0.394874	-1.34054	1.32E-09	3.04E-07	Down Regulation	NC_007127.7	31900129	31919281	-	2407	rbfox1l	GO:0006397;GO:0043484;GO:0007399;GO:0003729;GO:0005634;GO:0003723;GO:0000381;GO:0048739;GO:0005737;GO:0048741;GO:0003676;GO:0003015;GO:0008380	K14946	-	Q7ZT82	RNA binding protein fox-1 homolog 1-like	407613	GO:0006397//mRNA processing;GO:0043484//regulation of RNA splicing;GO:0007399//nervous system development;GO:0000381//regulation of alternative mRNA splicing, via spliceosome;GO:0048739//cardiac muscle cell development;GO:0048741//skeletal muscle fiber development;GO:0003015//heart process;GO:0008380//RNA splicing;	GO:0005634//nucleus;GO:0005737//cytoplasm;	GO:0003729//mRNA binding;GO:0003723//RNA binding;GO:0003676//nucleic acid binding;	-
prkd2	348.024	184.179	511.868	2.77918	1.47466	2.02E-09	4.61E-07	Up Regulation	NC_007126.7	11767821	11875820	+	8947	prkd2	GO:0004674;GO:0005524;GO:0000166;GO:0004672;GO:0006468;GO:0004697;GO:0003272	K06070	[EC:2.7.11.13]	serine/threonine-protein kinase D2	101882608		GO:0006468//protein phosphorylation;GO:0003272//endocardial cushion formation;	-	GO:0004674//protein serine/threonine kinase activity;GO:0005524//ATP binding;GO:0000166//nucleotide binding;GO:0004672//protein kinase activity;GO:0004697//protein kinase C activity;	-
zgc:92480	249.498	64.5431	434.453	6.7312	2.75086	2.19E-09	4.95E-07	Up Regulation	NC_007133.7	26443235	26476079	+	2598	zgc:92480	GO:0004198;GO:0008233;GO:0005622;GO:0005737;GO:0016787;GO:0006508;GO:0008234;GO:0005509;GO:0051493	-	-	-	-	445091	GO:0006508//proteolysis;GO:0051493//regulation of cytoskeleton organization;	GO:0005622//intracellular anatomical structure;GO:0005737//cytoplasm;	GO:0004198//calcium-dependent cysteine-type endopeptidase activity;GO:0008233//peptidase activity;GO:0016787//hydrolase activity;GO:0008234//cysteine-type peptidase activity;GO:0005509//calcium ion binding;	-
LOC562648	34.6898	8.67435	60.7052	6.99824	2.80699	3.08E-09	6.89E-07	Up Regulation	NC_007121.7	21943088	21954429	-	6243	LOC562648	-	K15261	[EC:2.4.2.30]	poly [ADP-ribose] polymerase 14 isoform X1	562648		-	-	-	-
ccl39.3	20.6175	41.235	0	0	#NAME?	3.20E-09	7.10E-07	Down Regulation	NC_007136.7	12997641	12998202	-	323	ccl39.3	GO:0060326;GO:0006955;GO:0005576;GO:0008009	-	-	A9ZPD6	chemokine (C-C motif) ligand 39, duplicate 3 precursor	100141481	GO:0060326//cell chemotaxis;GO:0006955//immune response;	GO:0005576//extracellular region;	GO:0008009//chemokine activity;	-
dpp7	682.601	382.286	982.917	2.57116	1.36242	3.68E-09	8.09E-07	Up Regulation	NC_007116.7	29159911	29177272	+	2360	dpp7	GO:0006508;GO:0031982;GO:0008239;GO:0008236	K01276	[EC:3.4.14.2]	Q5CZT1	dipeptidyl peptidase 2 precursor	503737	GO:0006508//proteolysis;	GO:0031982//vesicle;	GO:0008239//dipeptidyl-peptidase activity;GO:0008236//serine-type peptidase activity;	-
si:ch211-270n8.1	48.972	81.9149	16.029	0.195679	-2.35344	4.59E-09	1.00E-06	Down Regulation	NC_007124.7	20379399	20381510	-	856	si:ch211-270n8.1	-	-	-	-	-	792467	-	-	-	-
mchr1b	36.3277	9.90667	62.7488	6.33399	2.66312	4.63E-09	1.00E-06	Up Regulation	NC_007114.7	25500988	25510426	+	2936	mchr1b	GO:0007186;GO:0016020;GO:0004930;GO:0008188;GO:0030273;GO:0007631;GO:0016021;GO:0007268;GO:0007218	-	-	-	-	353180	GO:0007186//G protein-coupled receptor signaling pathway;GO:0007631//feeding behavior;GO:0007268//chemical synaptic transmission;GO:0007218//neuropeptide signaling pathway;	GO:0016020//membrane;GO:0016021//integral component of membrane;	GO:0004930//G protein-coupled receptor activity;GO:0008188//neuropeptide receptor activity;GO:0030273//melanin-concentrating hormone receptor activity;	-
fhad1	32.5944	7.9796	57.2092	7.16943	2.84186	4.75E-09	1.02E-06	Up Regulation	NC_007119.7	21383353	21393457	+	1183	fhad1	GO:0003674;GO:0005575;GO:0008150	-	-	Q1RMB9	forkhead-associated domain-containing protein 1	100006131	GO:0008150//biological_process;	GO:0005575//cellular_component;	GO:0003674//molecular_function;	-
oxa1l	512.552	738.811	286.293	0.387506	-1.36771	5.30E-09	1.13E-06	Down Regulation	NC_007118.7	19588612	19600175	-	1541	oxa1l	GO:0016020;GO:0032977;GO:0016021;GO:0015031	-	-	-	-	562963	GO:0015031//protein transport;	GO:0016020//membrane;GO:0016021//integral component of membrane;	GO:0032977//membrane insertase activity;	-
LOC108179160	12.021	23.7085	0.333554	0.014069	-6.15134	5.80E-09	1.22E-06	Down Regulation	NC_007115.7	56936234	56946609	-	974	LOC108179160	-	-	-	NACHT, LRR and PYD domains-containing protein 3-like	108179160		-	-	-	-
LOC110438922	34.4104	2.35076	66.47	28.2759	4.8215	7.45E-09	1.56E-06	Up Regulation	NC_007122.7	18112840	18121095	+	3597	LOC110438922	-	-	-	uncharacterized protein LOC110438922	110438922		-	-	-	-
p4ha1b	257.085	377.357	136.813	0.362556	-1.46372	1.01E-08	2.09E-06	Down Regulation	NC_007128.7	20147400	20167227	-	2598	p4ha1b	GO:0016702;GO:0019511;GO:0005783;GO:0005506;GO:0051213;GO:0031418;GO:0055114;GO:0046872;GO:0016705;GO:0004656;GO:0016491	K00472	[EC:1.14.11.2]	Q7ZVE9	prolyl 4-hydroxylase, alpha polypeptide I b precursor	100003675	GO:0019511//peptidyl-proline hydroxylation;GO:0055114//obsolete oxidation-reduction process;	GO:0005783//endoplasmic reticulum;	GO:0016702//oxidoreductase activity, acting on single donors with incorporation of molecular oxygen, incorporation of two atoms of oxygen;GO:0005506//iron ion binding;GO:0051213//dioxygenase activity;GO:0031418//L-ascorbic acid binding;GO:0046872//metal ion binding;GO:0016705//oxidoreductase activity, acting on paired donors, with incorporation or reduction of molecular oxygen;GO:0004656//procoll…	ko00330(Arginine and proline metabolism)
si:dkey-248g15.3	170.102	86.1982	254.005	2.94676	1.55913	1.35E-08	2.77E-06	Up Regulation	NC_007128.7	2549450	2555215	+	432	si:dkey-248g15.3	-	-	-	-	-	100331162	-	-	-	-
slc22a21	77.335	32.2458	122.424	3.7966	1.92471	1.37E-08	2.77E-06	Up Regulation	NC_007132.7	45905044	45919161	+	1641	slc22a21	GO:0016020;GO:1902603;GO:0055085;GO:0015226;GO:0015711;GO:0015199;GO:0015491;GO:0009437;GO:0005887;GO:0016021;GO:0015838;GO:0008514;GO:0005215;GO:0022857	-	-	-	-	799908	GO:1902603//carnitine transmembrane transport;GO:0055085//transmembrane transport;GO:0015711//organic anion transport;GO:0009437//carnitine metabolic process;GO:0015838//amino-acid betaine transport;	GO:0016020//membrane;GO:0005887//integral component of plasma membrane;GO:0016021//integral component of membrane;	GO:0015226//carnitine transmembrane transporter activity;GO:0015199//amino-acid betaine transmembrane transporter activity;GO:0015491//cation:cation antiporter activity;GO:0008514//organic anion transmembrane transporter activity;GO:0005215//transporter activity;GO:0022857//transmembrane transporter activity;	-
cox6b1	1456.44	2054.03	858.842	0.418126	-1.25799	1.37E-08	2.77E-06	Down Regulation	NC_007135.7	39606051	39610578	-	628	cox6b1	GO:0005739	K02267	-	Q6DH63	cytochrome c oxidase subunit VIb-like	436968	-	GO:0005739//mitochondrion;	-	ko04260(Cardiac muscle contraction);ko00190(Oxidative phosphorylation)
si:ch73-364h19.1	22.6668	4.0838	41.2498	10.1008	3.3364	1.88E-08	3.77E-06	Up Regulation	NC_007114.7	60146307	60175487	-	3598	si:ch73-364h19.1	GO:0016020;GO:0016021	-	-	-	-	556746	-	GO:0016020//membrane;GO:0016021//integral component of membrane;	-	-
LOC101884298	13.1292	0.715541	25.5429	35.6973	5.15774	2.11E-08	4.20E-06	Up Regulation	NW_003336465.1	1394	7509	+	1114	LOC101884298	-	-	-	Golgi-associated PDZ and coiled-coil motif-containing protein-like isoform X1	101884298		-	-	-	-
map1lc3cl	524.899	301.538	748.26	2.48148	1.3112	2.29E-08	4.53E-06	Up Regulation	NC_007125.7	45406330	45422779	+	3228	map1lc3cl	GO:0006995;GO:0005829;GO:0006914;GO:0000045;GO:0005737;GO:0000421;GO:0000422	-	-	microtubule-associated proteins 1A/1B light chain 3C-like	100330105		GO:0006995//cellular response to nitrogen starvation;GO:0006914//autophagy;GO:0000045//autophagosome assembly;GO:0000422//autophagy of mitochondrion;	GO:0005829//cytosol;GO:0005737//cytoplasm;GO:0000421//autophagosome membrane;	-	-
zmp:0000001082	108.704	165.862	51.5463	0.310779	-1.68604	2.61E-08	5.11E-06	Down Regulation	NC_007112.7	59555580	59568574	-	4065	zmp:0000001082	GO:0008305;GO:0016020;GO:0007155;GO:0007229;GO:0016021	K05718	-	integrin alpha-L isoform X1	557935		GO:0007155//cell adhesion;GO:0007229//integrin-mediated signaling pathway;	GO:0008305//integrin complex;GO:0016020//membrane;GO:0016021//integral component of membrane;	-	ko04810(Regulation of actin cytoskeleton);ko04514(Cell adhesion molecules)
zgc:153169	89.92	41.0186	138.821	3.38435	1.75888	3.18E-08	6.18E-06	Up Regulation	NC_007124.7	24394265	24402100	+	1833	zgc:153169	GO:0005575;GO:0016787	K01444	[EC:3.5.1.26]	F1QE55	uncharacterized protein LOC767799	767799	-	GO:0005575//cellular_component;	GO:0016787//hydrolase activity;	ko04142(Lysosome);ko00511(Other glycan degradation)
LOC100333484	112.346	54.0996	170.593	3.15332	1.65687	4.06E-08	7.84E-06	Up Regulation	NC_007121.7	8846312	8884206	+	4797	LOC100333484	-	-	-	integrin alpha-2 isoform X1	100333484		-	-	-	-
zgc:171497	57.1206	91.4795	22.7616	0.248817	-2.00684	4.12E-08	7.89E-06	Down Regulation	NW_003337117.1	8277	25905	-	5761	zgc:171497	GO:0016020;GO:0009986;GO:0006955;GO:0016021;GO:0005102	-	-	A9JST8	uncharacterized protein zgc:171497 isoform X2	100141355	GO:0006955//immune response;	GO:0016020//membrane;GO:0009986//cell surface;GO:0016021//integral component of membrane;	GO:0005102//signaling receptor binding;	-
cfap61	61.8751	24.6482	99.1019	4.02065	2.00743	4.15E-08	7.89E-06	Up Regulation	NC_007131.7	48488949	49081929	-	4419	cfap61	-	-	-	cilia- and flagella-associated protein 61 isoform X2	100002842		-	-	-	-
cbln18	74.6426	26.2872	122.998	4.67902	2.22621	4.36E-08	8.20E-06	Up Regulation	NC_007126.7	556227	569241	-	2218	cbln18	-	-	-	E7F332	complement C1q-like protein 2	100002104	-	-	-	-
acvr1bb	64.0264	26.1709	101.882	3.89295	1.96086	4.40E-08	8.20E-06	Up Regulation	NC_007117.7	2174324	2198636	+	2015	acvr1bb	GO:0016020;GO:0016310;GO:0005524;GO:0016301;GO:0006468;GO:0007178;GO:0004674;GO:0004672;GO:0000166;GO:0016021;GO:0004675;GO:0016740	-	-	-	-	559222	GO:0016310//phosphorylation;GO:0006468//protein phosphorylation;GO:0007178//transmembrane receptor protein serine/threonine kinase signaling pathway;	GO:0016020//membrane;GO:0016021//integral component of membrane;	GO:0005524//ATP binding;GO:0016301//kinase activity;GO:0004674//protein serine/threonine kinase activity;GO:0004672//protein kinase activity;GO:0000166//nucleotide binding;GO:0004675//transmembrane receptor protein serine/threonine kinase activity;GO:0016740//transferase activity;	-
si:ch211-110e21.3	134.996	68.2509	201.74	2.95586	1.56358	4.41E-08	8.20E-06	Up Regulation	NC_007114.7	60007703	60016714	+	1050	si:ch211-110e21.3	GO:0016020;GO:0016021	-	-	E7FCK4	small integral membrane protein 5	100302390	-	GO:0016020//membrane;GO:0016021//integral component of membrane;	-	-
nfil3-2	1674.81	987.771	2361.85	2.3911	1.25767	4.90E-08	9.03E-06	Up Regulation	NC_007114.7	14081352	14092521	-	4605	nfil3-2	-	-	-	E2E3F6	nuclear factor, interleukin 3 regulated, member 2	792516	-	-	-	-
socs2	288.479	146.402	430.557	2.94092	1.55627	5.02E-08	9.19E-06	Up Regulation	NC_007115.7	18431531	18436958	-	3029	socs2	GO:0001558;GO:0008269;GO:0046426;GO:0016567;GO:0035556;GO:0005737;GO:0046627;GO:0006469;GO:0004860;GO:0005159;GO:0019221	K04695	-	B0EVP5	suppressor of cytokine signaling 2	562062	GO:0001558//regulation of cell growth;GO:0046426//negative regulation of receptor signaling pathway via JAK-STAT;GO:0016567//protein ubiquitination;GO:0035556//intracellular signal transduction;GO:0046627//negative regulation of insulin receptor signaling pathway;GO:0006469//negative regulation of protein kinase activity;GO:0019221//cytokine-mediated signaling pathway;	GO:0005737//cytoplasm;	GO:0008269//JAK pathway signal transduction adaptor activity;GO:0004860//protein kinase inhibitor activity;GO:0005159//insulin-like growth factor receptor binding;	ko04910(Insulin signaling pathway)
zgc:193593	1242.5	678.235	1806.77	2.66393	1.41356	5.60E-08	1.02E-05	Up Regulation	NC_007128.7	24917765	24919205	-	753	zgc:193593	GO:0003674;GO:0005575;GO:0008150	-	-	B3DGQ8	uncharacterized protein LOC564090	564090	GO:0008150//biological_process;	GO:0005575//cellular_component;	GO:0003674//molecular_function;	-
trim63a	1206.44	732.344	1680.54	2.29475	1.19833	6.00E-08	1.08E-05	Up Regulation	NC_007117.7	15651985	15653494	-	1510	trim63a	GO:0046872;GO:0008270;GO:0005622	K10655	[EC:2.3.2.27]	Q6IQH8	tripartite motif containing 63a	415223	-	GO:0005622//intracellular anatomical structure;	GO:0046872//metal ion binding;GO:0008270//zinc ion binding;	-
si:dkey-96f10.1	19.9495	3.55459	36.3444	10.2246	3.35398	6.23E-08	1.12E-05	Up Regulation	NC_007134.7	12682392	12788292	-	2882	si:dkey-96f10.1	GO:0008152;GO:0005524;GO:0006000;GO:0003824;GO:0003873;GO:0046983;GO:0046835;GO:0006003	K19028	-	6-phosphofructo-2-kinase/fructose-2, 6-bisphosphatase isoform X1	100330415		GO:0008152//metabolic process;GO:0006000//fructose metabolic process;GO:0046835//carbohydrate phosphorylation;GO:0006003//fructose 2,6-bisphosphate metabolic process;	-	GO:0005524//ATP binding;GO:0003824//catalytic activity;GO:0003873//6-phosphofructo-2-kinase activity;GO:0046983//protein dimerization activity;	ko00051(Fructose and mannose metabolism)
LOC100537389	14.5201	1.37948	27.6607	20.0515	4.32563	7.31E-08	1.30E-05	Up Regulation	NW_003336928.1	4775	20261	+	3684	LOC100537389	-	-	-	-	-	100537389	-	-	-	-
adssl1	6024.59	8316.81	3732.37	0.448774	-1.15594	8.00E-08	1.41E-05	Down Regulation	NC_007128.7	1323699	1355792	+	4030	adssl1	GO:0000287;GO:0044208;GO:0005737;GO:0048741;GO:0046716;GO:0016874;GO:0006167;GO:0046872;GO:0000166;GO:0006164;GO:0046040;GO:0005525;GO:0004019	K01939	[EC:6.3.4.4]	Q6NSN5	adenylosuccinate synthetase isozyme 1	407989	GO:0044208//'de novo' AMP biosynthetic process;GO:0048741//skeletal muscle fiber development;GO:0046716//muscle cell cellular homeostasis;GO:0006167//AMP biosynthetic process;GO:0006164//purine nucleotide biosynthetic process;GO:0046040//IMP metabolic process;	GO:0005737//cytoplasm;	GO:0000287//magnesium ion binding;GO:0016874//ligase activity;GO:0046872//metal ion binding;GO:0000166//nucleotide binding;GO:0005525//GTP binding;GO:0004019//adenylosuccinate synthase activity;	ko00250(Alanine, aspartate and glutamate metabolism);ko00230(Purine metabolism)
zgc:172315	113.044	32.3497	193.739	5.98888	2.58229	8.04E-08	1.41E-05	Up Regulation	NC_007116.7	9428876	9438370	+	1922	zgc:172315	GO:0043231;GO:0016020;GO:0008152;GO:0015020;GO:0016758;GO:0016757;GO:0016021;GO:0016740	K00699	[EC:2.4.1.17]	A8WGC1	uncharacterized protein LOC792506 precursor	792506	GO:0008152//metabolic process;	GO:0043231//intracellular membrane-bounded organelle;GO:0016020//membrane;GO:0016021//integral component of membrane;	GO:0015020//glucuronosyltransferase activity;GO:0016758//hexosyltransferase activity;GO:0016757//glycosyltransferase activity;GO:0016740//transferase activity;	ko00983(Drug metabolism - other enzymes);ko00982(Drug metabolism - cytochrome P450);ko00980(Metabolism of xenobiotics by cytochrome P450);ko00860(Porphyrin metabolism);ko00830(Retinol metabolism);ko00140(Steroid hormone biosynthesis);ko00053(Ascorbate and aldarate metabolism);ko00040(Pentose and glucuronate interconversions)
LOC402879	78.9642	35.8003	122.128	3.41137	1.77035	8.27E-08	1.44E-05	Up Regulation	NC_007113.7	2619694	2625275	-	3115	LOC402879	-	-	-	A0A2R8Q6C7	mitochondrial ubiquitin ligase activator of nfkb 1-A	402879	-	-	-	-
LOC101884910	10.8145	0.343527	21.2855	61.9617	5.9533	9.52E-08	1.65E-05	Up Regulation	NC_007133.7	4792403	4796630	+	3072	LOC101884910	-	-	-	uncharacterized protein LOC101884910 isoform X2	101884910		-	-	-	-
LOC101886030	79.9029	30.3549	129.451	4.26458	2.0924	1.06E-07	1.82E-05	Up Regulation	NC_007115.7	75314377	75417918	+	2499	LOC101886030	-	-	-	copine-8	101886030		-	-	-	-
ftr01	64.2236	13.848	114.599	8.27548	3.04884	1.08E-07	1.84E-05	Up Regulation	NC_007113.7	11670204	11678017	+	2346	ftr01	GO:0046872;GO:0008270;GO:0005622	-	-	E7F5J0	tripartite motif-containing protein 16	565787	-	GO:0005622//intracellular anatomical structure;	GO:0046872//metal ion binding;GO:0008270//zinc ion binding;	-
sync	49.8875	19.2735	80.5015	4.1768	2.0624	1.12E-07	1.90E-05	Up Regulation	NC_007130.7	30990619	30997791	+	2345	sync	GO:0005882;GO:0005198	K10377	-	F1RA90	syncoilin isoform X1	100034635	-	GO:0005882//intermediate filament;	GO:0005198//structural molecule activity;	-
si:ch211-162e15.3	303.781	433.592	173.969	0.401226	-1.31751	1.22E-07	2.05E-05	Down Regulation	NC_007113.7	4894837	4898294	+	575	si:ch211-162e15.3	-	-	-	A0A0R4IQN0	uncharacterized protein NCBP2-AS2-like	563358	-	-	-	-
ampd3a	205.695	114.084	297.307	2.60605	1.38186	1.38E-07	2.32E-05	Up Regulation	NC_007118.7	66837240	66868221	-	5470	ampd3a	GO:0019239;GO:0046872;GO:0032264;GO:0016787;GO:0003876;GO:0009168	K01490	[EC:3.5.4.6]	A0A2R8QFX5	AMP deaminase 3-like isoform X2	556578	GO:0032264//IMP salvage;GO:0009168//purine ribonucleoside monophosphate biosynthetic process;	-	GO:0019239//deaminase activity;GO:0046872//metal ion binding;GO:0016787//hydrolase activity;GO:0003876//AMP deaminase activity;	ko00230(Purine metabolism)
si:ch73-209l12.1	357.543	506.236	208.85	0.412556	-1.27734	1.49E-07	2.47E-05	Down Regulation	NC_007121.7	1526943	1588527	-	9464	si:ch73-209l12.1	-	-	-	-	-	792625	-	-	-	-
mthfd2	786.5	1090.1	482.898	0.442985	-1.17467	1.56E-07	2.57E-05	Down Regulation	NC_007116.7	69716508	69732746	+	2328	mthfd2	GO:0004477;GO:0006730;GO:0003824;GO:0055114;GO:0004487;GO:0004488;GO:0016787;GO:0005739	K13403	-	Q6GMK2	bifunctional methylenetetrahydrofolate dehydrogenase/cyclohydrolase, mitochondrial	100004977	GO:0006730//one-carbon metabolic process;GO:0055114//obsolete oxidation-reduction process;	GO:0005739//mitochondrion;	GO:0004477//methenyltetrahydrofolate cyclohydrolase activity;GO:0003824//catalytic activity;GO:0004487//methylenetetrahydrofolate dehydrogenase (NAD+) activity;GO:0004488//methylenetetrahydrofolate dehydrogenase (NADP+) activity;GO:0016787//hydrolase activity;	ko00670(One carbon pool by folate)
si:ch211-219a4.6	42.4767	13.8873	71.0661	5.11735	2.3554	1.57E-07	2.58E-05	Up Regulation	NC_007120.7	23757802	23765588	-	3518	si:ch211-219a4.6	GO:0016757;GO:0003950;GO:0016740	K15260	[EC:2.4.2.30]	poly [ADP-ribose] polymerase 9	799852		-	-	GO:0016757//glycosyltransferase activity;GO:0003950//NAD+ ADP-ribosyltransferase activity;GO:0016740//transferase activity;	-
slc25a15b	80.2216	123.139	37.3042	0.302944	-1.72288	1.62E-07	2.64E-05	Down Regulation	NC_007116.7	24154763	24163263	+	2192	slc25a15b	GO:0016020;GO:0000064;GO:0005743;GO:0016021;GO:1903352;GO:0006839	-	-	-	-	565335	GO:1903352//L-ornithine transmembrane transport;GO:0006839//mitochondrial transport;	GO:0016020//membrane;GO:0005743//mitochondrial inner membrane;GO:0016021//integral component of membrane;	GO:0000064//L-ornithine transmembrane transporter activity;	-
mfsd1	80.693	37.6289	123.757	3.28888	1.7176	1.81E-07	2.94E-05	Up Regulation	NC_007126.7	1199391	1211944	+	1500	mfsd1	-	-	-	Q32LQ6	major facilitator superfamily domain-containing protein 1	641486	-	-	-	-
snu13a	321.787	455.438	188.136	0.413088	-1.27548	1.90E-07	3.06E-05	Down Regulation	NC_007114.7	58158487	58165277	-	1837	snu13a	GO:0003723;GO:0000398;GO:0031428;GO:0046540;GO:0000470;GO:0042254;GO:1990904;GO:0005730;GO:0032040;GO:0071011;GO:0030490	-	-	-	-	393282	GO:0000398//mRNA splicing, via spliceosome;GO:0000470//maturation of LSU-rRNA;GO:0042254//ribosome biogenesis;GO:0030490//maturation of SSU-rRNA;	GO:0031428//box C/D RNP complex;GO:0046540//U4/U6 x U5 tri-snRNP complex;GO:1990904//ribonucleoprotein complex;GO:0005730//nucleolus;GO:0032040//small-subunit processome;GO:0071011//precatalytic spliceosome;	GO:0003723//RNA binding;	-
lgalsla	144.424	76.4862	212.361	2.77646	1.47325	1.98E-07	3.16E-05	Up Regulation	NC_007112.7	55080797	55090717	+	3480	lgalsla	GO:0005575;GO:0030246;GO:0008150	-	-	Q1ECW6	galectin-related protein	723995	GO:0008150//biological_process;	GO:0005575//cellular_component;	GO:0030246//carbohydrate binding;	-
cbln17	26.2699	7.0884	45.4514	6.41207	2.68079	2.28E-07	3.62E-05	Up Regulation	NC_007121.7	21867307	21870459	+	974	cbln17	-	-	-	uncharacterized protein LOC100535383 precursor	100535383		-	-	-	-
adcy7	104.766	52.9141	156.618	2.95986	1.56553	2.39E-07	3.78E-05	Up Regulation	NC_007118.7	37767124	37858598	-	4500	adcy7	GO:0016020;GO:0005524;GO:0008074;GO:0035556;GO:0016829;GO:0004016;GO:0000166;GO:0016021;GO:0005886;GO:0004383;GO:0007165;GO:0009190;GO:0005622;GO:0006171;GO:0006182;GO:0046872;GO:0016849	K08047	[EC:4.6.1.1]	A0A0R4IFB6	adenylate cyclase type 7	568726	GO:0035556//intracellular signal transduction;GO:0007165//signal transduction;GO:0009190//cyclic nucleotide biosynthetic process;GO:0006171//cAMP biosynthetic process;GO:0006182//cGMP biosynthetic process;	GO:0016020//membrane;GO:0008074//guanylate cyclase complex, soluble;GO:0016021//integral component of membrane;GO:0005886//plasma membrane;GO:0005622//intracellular anatomical structure;	GO:0005524//ATP binding;GO:0016829//lyase activity;GO:0004016//adenylate cyclase activity;GO:0000166//nucleotide binding;GO:0004383//guanylate cyclase activity;GO:0046872//metal ion binding;GO:0016849//phosphorus-oxygen lyase activity;	ko04916(Melanogenesis);ko04914(Progesterone-mediated oocyte maturation);ko04912(GnRH signaling pathway);ko04540(Gap junction);ko04371(Apelin signaling pathway);ko04270(Vascular smooth muscle contraction);ko04261(Adrenergic signaling in cardiomyocytes);ko04114(Oocyte meiosis);ko04020(Calcium signaling pathway);ko00230(Purine metabolism)
acot7	283.972	402.605	165.339	0.410674	-1.28393	2.55E-07	4.00E-05	Down Regulation	NC_007119.7	46758260	46895195	-	1903	acot7	-	K17360	[EC:3.1.2.2]	Q66I92	cytosolic acyl coenzyme A thioester hydrolase	447878	-	-	-	ko01040(Biosynthesis of unsaturated fatty acids);ko00062(Fatty acid elongation)
gda	116.825	60.6487	173.001	2.85251	1.51223	2.66E-07	4.15E-05	Up Regulation	NC_007116.7	25708369	25723059	-	1915	gda	GO:0006147;GO:0008892;GO:0046098;GO:0016787;GO:0008270;GO:0016810	K01487	[EC:3.5.4.3]	Q502E8	guanine deaminase	553701	GO:0006147//guanine catabolic process;GO:0046098//guanine metabolic process;	-	GO:0008892//guanine deaminase activity;GO:0016787//hydrolase activity;GO:0008270//zinc ion binding;GO:0016810//hydrolase activity, acting on carbon-nitrogen (but not peptide) bonds;	ko00230(Purine metabolism)
LOC569265	47.9115	18.9584	76.8645	4.05437	2.01948	2.80E-07	4.28E-05	Up Regulation	NC_007133.7	9544076	9735906	-	11983	LOC569265	GO:0005524;GO:0000166	-	-	U3JB30	protein NLRC5 isoform X2	569265	-	-	GO:0005524//ATP binding;GO:0000166//nucleotide binding;	-
zp3a.2	13.4421	25.5809	1.30326	0.0509466	-4.29487	2.80E-07	4.28E-05	Down Regulation	NC_007131.7	33987465	33989427	+	1429	zp3a.2	GO:0032190;GO:0031012;GO:0035803;GO:2000344;GO:0007339	K19928	-	Q5TYP2	zona pellucida glycoprotein 3a, tandem duplicate 2 precursor	558677	GO:0035803//egg coat formation;GO:2000344//positive regulation of acrosome reaction;GO:0007339//binding of sperm to zona pellucida;	GO:0031012//extracellular matrix;	GO:0032190//acrosin binding;	-
zgc:174275	10.806	20.9449	0.667108	0.0318507	-4.97253	2.81E-07	4.28E-05	Down Regulation	NC_007115.7	56315530	56328435	+	1874	zgc:174275	GO:0003676	-	-	B0JZJ0	zinc finger protein 570-like	100142651	-	-	GO:0003676//nucleic acid binding;	-
LOC100535428	34.3157	11.3455	57.286	5.04925	2.33607	2.81E-07	4.28E-05	Up Regulation	NW_008805391.1	1165	49566	+	5297	LOC100535428	GO:0005524;GO:0000166	-	-	NACHT, LRR and PYD domains-containing protein 3-like isoform X1	100535428		-	-	GO:0005524//ATP binding;GO:0000166//nucleotide binding;	-
gip	20.5138	1.45187	39.5757	27.2585	4.76863	3.13E-07	4.73E-05	Up Regulation	NC_007123.7	20662636	20665164	-	551	gip	GO:0005575;GO:0031769;GO:0042594	K05258	-	A1DPK4	gastric inhibitory polypeptide precursor	790901	GO:0042594//response to starvation;	GO:0005575//cellular_component;	GO:0031769//glucagon receptor binding;	ko04080(Neuroactive ligand-receptor interaction)
si:dkeyp-94g1.1	18.5266	3.48221	33.5709	9.64069	3.26914	3.19E-07	4.80E-05	Up Regulation	NC_007113.7	48542222	48572516	-	2103	si:dkeyp-94g1.1	GO:0005887;GO:0007165;GO:0004888	-	-	F1QT24	novel protein with Lectin C-type domains precursor	797092	GO:0007165//signal transduction;	GO:0005887//integral component of plasma membrane;	GO:0004888//transmembrane signaling receptor activity;	-
plac8.1	883.197	550.436	1215.96	2.20908	1.14344	3.38E-07	5.05E-05	Up Regulation	NC_007121.7	11382365	11385154	-	791	plac8.1	GO:0003674;GO:0005575;GO:0008150	-	-	Q498P1	placenta-specific 8, tandem duplicate 1	791783	GO:0008150//biological_process;	GO:0005575//cellular_component;	GO:0003674//molecular_function;	-
b2ml	1125.74	706.793	1544.69	2.1855	1.12796	4.32E-07	6.41E-05	Up Regulation	NC_007119.7	50942240	50950549	+	3657	b2ml	GO:0042612;GO:0002376;GO:0006955;GO:0005576;GO:0002474	K08055	-	E7F1G6	beta-2 microglobulin precursor	791742	GO:0002376//immune system process;GO:0006955//immune response;GO:0002474//antigen processing and presentation of peptide antigen via MHC class I;	GO:0042612//MHC class I protein complex;GO:0005576//extracellular region;	-	ko05168(Herpes simplex virus 1 infection)
si:dkey-22i16.9	90.0251	44.8289	135.221	3.01638	1.59282	4.56E-07	6.73E-05	Up Regulation	NC_007112.7	43975628	43983407	-	2298	si:dkey-22i16.9	GO:0016020;GO:0016021	-	-	F8W2F5	uncharacterized protein si:dkey-22i16.9	100536567	-	GO:0016020//membrane;GO:0016021//integral component of membrane;	-	-
si:dkey-163m14.2	122.24	56.0535	188.427	3.36155	1.74913	5.15E-07	7.56E-05	Up Regulation	NC_007132.7	8073845	8085584	-	4808	si:dkey-163m14.2	GO:0007186;GO:0016020;GO:0051482;GO:0007596;GO:0004930;GO:0005887;GO:0035025;GO:0015057;GO:0016021;GO:0070493	-	-	-	-	799082	GO:0007186//G protein-coupled receptor signaling pathway;GO:0051482//positive regulation of cytosolic calcium ion concentration involved in phospholipase C-activating G protein-coupled signaling pathway;GO:0007596//blood coagulation;GO:0035025//positive regulation of Rho protein signal transduction;GO:0070493//thrombin-activated receptor signaling pathway;	GO:0016020//membrane;GO:0005887//integral component of plasma membrane;GO:0016021//integral component of membrane;	GO:0004930//G protein-coupled receptor activity;GO:0015057//thrombin-activated receptor activity;	-
tgm2a	402.96	559.473	246.448	0.4405	-1.18279	5.54E-07	8.08E-05	Down Regulation	NC_007134.7	43255374	43272125	+	2074	tgm2a	GO:0018149;GO:0005575;GO:0046872;GO:0003810	K05625	[EC:2.3.2.13]	Q66L63	protein-glutamine gamma-glutamyltransferase 2	447909	GO:0018149//peptide cross-linking;	GO:0005575//cellular_component;	GO:0046872//metal ion binding;GO:0003810//protein-glutamine gamma-glutamyltransferase activity;	-
n6amt1	106.66	55.5775	157.743	2.83825	1.505	6.42E-07	9.32E-05	Up Regulation	NC_007112.7	961607	970952	+	1160	n6amt1	-	K19589	[EC:2.1.1.297]	Q6DGP3	hemK methyltransferase family member 2	436775	-	-	-	-
LOC110439583	18.6484	3.83344	33.4634	8.72933	3.12587	6.48E-07	9.32E-05	Up Regulation	NC_007115.7	61810270	61880010	+	2562	LOC110439583	-	-	-	gastrula zinc finger protein XlCGF8.2DB-like	110439583		-	-	-	-
phgdh	901.213	1233.04	569.386	0.461774	-1.11474	6.50E-07	9.32E-05	Down Regulation	NC_007120.7	48185936	48214218	-	2376	phgdh	GO:0005575;GO:0016616;GO:0008652;GO:0008152;GO:0051287;GO:0055114;GO:0004617;GO:0006564;GO:0016491	K00058	-	F1QEY8	D-3-phosphoglycerate dehydrogenase	321928	GO:0008652//cellular amino acid biosynthetic process;GO:0008152//metabolic process;GO:0055114//obsolete oxidation-reduction process;GO:0006564//L-serine biosynthetic process;	GO:0005575//cellular_component;	GO:0016616//oxidoreductase activity, acting on the CH-OH group of donors, NAD or NADP as acceptor;GO:0051287//NAD binding;GO:0004617//phosphoglycerate dehydrogenase activity;GO:0016491//oxidoreductase activity;	ko00270(Cysteine and methionine metabolism);ko00260(Glycine, serine and threonine metabolism)
cfp	177.621	253.77	101.472	0.399859	-1.32244	7.13E-07	0.000101592	Down Regulation	NC_007119.7	23672245	23688505	-	5347	cfp	GO:0006955	K15412	-	B0S697	complement factor properdin precursor	556399	GO:0006955//immune response;	-	-	ko05168(Herpes simplex virus 1 infection)
slc1a4	1340.62	1822.88	858.373	0.47089	-1.08654	7.20E-07	0.000101831	Down Regulation	NC_007124.7	24431213	24447540	-	2924	slc1a4	GO:0016020;GO:0055085;GO:0016021;GO:0015293	K05615	-	Q7ZZ28	neutral amino acid transporter A	368885	GO:0055085//transmembrane transport;	GO:0016020//membrane;GO:0016021//integral component of membrane;	GO:0015293//symporter activity;	-
zgc:153759	24.3615	6.75796	41.9651	6.20974	2.63453	7.22E-07	0.000101831	Up Regulation	NC_007119.7	22438398	22477343	+	1410	zgc:153759	GO:0016020;GO:0007165;GO:0097190;GO:0042127;GO:0032496;GO:0005031;GO:0006954;GO:0006915;GO:0005887;GO:0007275;GO:0004888;GO:0006955;GO:0033209;GO:0042981	K05152	-	Q0P3W3	uncharacterized protein LOC791704 precursor	791704	GO:0007165//signal transduction;GO:0097190//apoptotic signaling pathway;GO:0042127//regulation of cell population proliferation;GO:0032496//response to lipopolysaccharide;GO:0006954//inflammatory response;GO:0006915//apoptotic process;GO:0007275//multicellular organism development;GO:0006955//immune response;GO:0033209//tumor necrosis factor-mediated signaling pathway;GO:0042981//regulation of ap…	GO:0016020//membrane;GO:0005887//integral component of plasma membrane;	GO:0005031//tumor necrosis factor-activated receptor activity;GO:0004888//transmembrane signaling receptor activity;	ko05168(Herpes simplex virus 1 infection);ko04060(Cytokine-cytokine receptor interaction)
LOC101886291	16.0099	32.0198	0	0	#NAME?	7.46E-07	0.000104537	Down Regulation	NC_007115.7	58733323	58740207	-	4134	LOC101886291	-	-	-	-	-	101886291	-	-	-	-
nfil3-5	2638.96	1696.23	3581.7	2.11156	1.07831	7.53E-07	0.000105003	Up Regulation	NC_007117.7	8171928	8180042	+	4702	nfil3-5	GO:0007623;GO:0000122;GO:0005634;GO:0006355;GO:0032922;GO:0003700;GO:0001078	-	-	Q6P933	nuclear factor, interleukin 3 regulated, member 5	335737	GO:0007623//circadian rhythm;GO:0000122//negative regulation of transcription by RNA polymerase II;GO:0006355//regulation of transcription, DNA-templated;GO:0032922//circadian regulation of gene expression;	GO:0005634//nucleus;	GO:0003700//DNA-binding transcription factor activity;GO:0001078//DNA-binding transcription repressor activity, RNA polymerase II-specific;	-
sgca	395.683	550.738	240.628	0.43692	-1.19456	7.66E-07	0.000106075	Down Regulation	NC_007123.7	3078160	3092539	+	1355	sgca	GO:0016020;GO:0003012;GO:0005509;GO:0016021;GO:0016012;GO:0061024	-	-	F8W4K0	alpha-sarcoglycan	557170	GO:0003012//muscle system process;GO:0061024//membrane organization;	GO:0016020//membrane;GO:0016021//integral component of membrane;GO:0016012//sarcoglycan complex;	GO:0005509//calcium ion binding;	-
si:ch211-173n18.3	75.7985	36.8986	114.698	3.10847	1.63621	7.69E-07	0.000106075	Up Regulation	NC_007117.7	39499547	39503223	+	856	si:ch211-173n18.3	GO:0008152;GO:0008168;GO:0032259	-	-	-	-	569089	GO:0008152//metabolic process;GO:0032259//methylation;	-	GO:0008168//methyltransferase activity;	-
si:rp71-36a1.1	70.7401	107.786	33.6941	0.312602	-1.6776	7.91E-07	0.000108471	Down Regulation	NC_007133.7	5908594	5918788	-	2697	si:rp71-36a1.1	GO:0016020;GO:0009986;GO:0006955;GO:0016021;GO:0005102	-	-	uncharacterized protein si:rp71-36a1.1	571927		GO:0006955//immune response;	GO:0016020//membrane;GO:0009986//cell surface;GO:0016021//integral component of membrane;	GO:0005102//signaling receptor binding;	-
LOC100333534	136.486	74.6684	198.304	2.65579	1.40914	8.14E-07	0.000111012	Up Regulation	NC_007126.7	864656	879498	+	5957	LOC100333534	-	-	-	zinc finger protein 665-like	100333534		-	-	-	-
LOC110439520	19.7423	36.3179	3.16672	0.0871945	-3.51962	8.35E-07	0.000113272	Down Regulation	NC_007115.7	54492306	54503997	+	2895	LOC110439520	GO:0005524;GO:0000166	-	-	NACHT, LRR and PYD domains-containing protein 3-like	110439520		-	-	GO:0005524//ATP binding;GO:0000166//nucleotide binding;	-
zgc:111983	835.56	425.587	1245.53	2.92663	1.54924	8.66E-07	0.000116424	Up Regulation	NC_007112.7	45173421	45177388	-	1956	zgc:111983	GO:0003674;GO:0016020;GO:0016021;GO:0008150	-	-	Q567K3	uncharacterized protein LOC550501 precursor	550501	GO:0008150//biological_process;	GO:0016020//membrane;GO:0016021//integral component of membrane;	GO:0003674//molecular_function;	-
LOC564237	8.0405	0	16.081	Inf	Inf	8.68E-07	0.000116424	Up Regulation	NC_007114.7	11232187	11298054	-	2834	LOC564237	-	-	-	uncharacterized protein LOC564237	564237		-	-	-	-
si:ch211-133l11.10	75.5992	32.3419	118.857	3.675	1.87774	8.95E-07	0.000119457	Up Regulation	NC_007112.7	53973147	53988142	-	1998	si:ch211-133l11.10	GO:0007264;GO:0000166;GO:0005622;GO:0005525;GO:0003924	-	-	rho-related GTP-binding protein RhoU-like isoform X1	555552		GO:0007264//small GTPase mediated signal transduction;	GO:0005622//intracellular anatomical structure;	GO:0000166//nucleotide binding;GO:0005525//GTP binding;GO:0003924//GTPase activity;	-
dok1a	38.2126	14.1923	62.2329	4.38498	2.13257	9.80E-07	0.00013006	Up Regulation	NC_007112.7	41478290	41484978	+	1789	dok1a	-	K14752	-	F6P620	docking protein 2	559168	-	-	-	-
LOC100537938	12.8795	24.0912	1.66777	0.0692274	-3.85251	9.87E-07	0.000130267	Down Regulation	NW_003336473.1	3950	14882	-	1792	LOC100537938	-	-	-	-	-	100537938	-	-	-	-
prkcq	129.856	187.928	71.7834	0.381972	-1.38846	1.02E-06	0.00013422	Down Regulation	NC_007115.7	25408325	25443364	+	4953	prkcq	GO:0016310;GO:0005524;GO:0016301;GO:0005622;GO:0006468;GO:0004697;GO:0035556;GO:0046872;GO:0018105;GO:0004674;GO:0004672;GO:0000166;GO:0016740	K18052	[EC:2.7.11.13]	F1R506	protein kinase C theta type	555521	GO:0016310//phosphorylation;GO:0006468//protein phosphorylation;GO:0035556//intracellular signal transduction;GO:0018105//peptidyl-serine phosphorylation;	GO:0005622//intracellular anatomical structure;	GO:0005524//ATP binding;GO:0016301//kinase activity;GO:0004697//protein kinase C activity;GO:0046872//metal ion binding;GO:0004674//protein serine/threonine kinase activity;GO:0004672//protein kinase activity;GO:0000166//nucleotide binding;GO:0016740//transferase activity;	ko04920(Adipocytokine signaling pathway);ko04270(Vascular smooth muscle contraction);ko04140(Autophagy - animal)
LOC101885830	20.4047	4.82783	35.9815	7.45293	2.89781	1.06E-06	0.00013789	Up Regulation	NC_007134.7	3922415	3946371	+	2323	LOC101885830	-	-	-	uncharacterized protein LOC101885830 isoform X1	101885830		-	-	-	-
crygm2d16	1642.96	1057.53	2228.38	2.10716	1.0753	1.06E-06	0.000138143	Up Regulation	NC_007120.7	22157474	22158284	-	620	crygm2d16	GO:0003674;GO:0005575;GO:0008150	-	-	A7MC89	crystallin, gamma M2d16	798701	GO:0008150//biological_process;	GO:0005575//cellular_component;	GO:0003674//molecular_function;	-
LOC101885829	299.832	182.697	416.966	2.28228	1.19047	1.10E-06	0.000142556	Up Regulation	NC_007127.7	36238453	36402635	+	12500	LOC101885829	-	-	-	uncharacterized protein LOC101885829 isoform X1	101885829		-	-	-	-
LOC101882338	141.853	73.6247	210.08	2.8534	1.51268	1.18E-06	0.000151448	Up Regulation	NC_007115.7	75201137	75273920	+	4416	LOC101882338	GO:0016020;GO:0055085;GO:0005355;GO:0005351;GO:1902600;GO:0046323;GO:0016021;GO:0005215;GO:0022857	-	-	proton myo-inositol cotransporter-like	101882338		GO:0055085//transmembrane transport;GO:1902600//proton transmembrane transport;GO:0046323//glucose import;	GO:0016020//membrane;GO:0016021//integral component of membrane;	GO:0005355//glucose transmembrane transporter activity;GO:0005351//carbohydrate:proton symporter activity;GO:0005215//transporter activity;GO:0022857//transmembrane transporter activity;	-
LOC101884750	140.004	77.3797	202.629	2.61863	1.38881	1.18E-06	0.000151448	Up Regulation	NC_007114.7	61357315	61363218	-	4983	LOC101884750	GO:0003676	-	-	gastrula zinc finger protein XlCGF8.2DB-like	101884750		-	-	GO:0003676//nucleic acid binding;	-
LOC103909923	150.499	27.4856	273.513	9.95113	3.31486	1.26E-06	0.000160443	Up Regulation	NW_008805347.1	88804	101227	+	1431	LOC103909923	GO:0003723;GO:0003676	-	-	Q6PG31	RNA-binding protein with serine-rich domain 1	103909923	-	-	GO:0003723//RNA binding;GO:0003676//nucleic acid binding;	-
si:dkey-283b15.2	593.055	375.454	810.656	2.15913	1.11045	1.30E-06	0.000164163	Up Regulation	NC_007127.7	5649239	5671958	-	3390	si:dkey-283b15.2	-	-	-	neuronal pentraxin-1-like	569313		-	-	-	-
LOC566646	200.636	117.754	283.519	2.40773	1.26767	1.39E-06	0.000174339	Up Regulation	NC_007113.7	51734447	51749437	-	3945	LOC566646	GO:0003677;GO:0003676	-	-	uncharacterized protein LOC566646 isoform X2	566646		-	-	GO:0003677//DNA binding;GO:0003676//nucleic acid binding;	-
fitm1	306.457	426.587	186.328	0.436787	-1.195	1.39E-06	0.000174339	Down Regulation	NC_007113.7	24304841	24309582	+	2382	fitm1	GO:0016020;GO:0019915;GO:0016021;GO:0005789	-	-	fat storage-inducing transmembrane protein 1	503747		GO:0019915//lipid storage;	GO:0016020//membrane;GO:0016021//integral component of membrane;GO:0005789//endoplasmic reticulum membrane;	-	-
si:cabz01021428.1	7.79981	0	15.5996	Inf	Inf	1.40E-06	0.000174339	Up Regulation	NC_007115.7	73309297	73312008	-	1640	si:cabz01021428.1	GO:0008150;GO:0003676	-	-	A0A1L1QZT6	zinc finger protein OZF-like	100332901	GO:0008150//biological_process;	-	GO:0003676//nucleic acid binding;	-
gadd45ab	580.518	367.146	793.89	2.16233	1.11259	1.40E-06	0.000174339	Up Regulation	NC_007117.7	23935045	23939154	+	1193	gadd45ab	GO:0005634;GO:0006950;GO:0051726	-	-	-	-	431763	GO:0006950//response to stress;GO:0051726//regulation of cell cycle;	GO:0005634//nucleus;	-	-
mgll	261.772	150.297	373.246	2.48339	1.31231	1.44E-06	0.000177611	Up Regulation	NC_007119.7	26292601	26323804	+	1622	mgll	GO:0016020;GO:0047372;GO:0009966;GO:0006629	K01054	[EC:3.1.1.23]	Q7ZWC2	monoglyceride lipase	378960	GO:0009966//regulation of signal transduction;GO:0006629//lipid metabolic process;	GO:0016020//membrane;	GO:0047372//acylglycerol lipase activity;	ko00561(Glycerolipid metabolism)
slc38a8b	79.3748	39.9565	118.793	2.97306	1.57195	1.54E-06	0.000188798	Up Regulation	NC_007118.7	29166938	29175997	+	2300	slc38a8b	GO:0016020;GO:0003333;GO:0016021;GO:0015171	K14994	-	putative sodium-coupled neutral amino acid transporter 8	795255		GO:0003333//amino acid transmembrane transport;	GO:0016020//membrane;GO:0016021//integral component of membrane;	GO:0015171//amino acid transmembrane transporter activity;	-
si:ch211-285c6.3	9.08794	18.1759	0	0	#NAME?	1.56E-06	0.000190536	Down Regulation	NC_007118.7	3483290	3507261	+	2121	si:ch211-285c6.3	GO:0016020;GO:0005524;GO:0006869;GO:0006468;GO:0008289;GO:0004672;GO:0016021;GO:0005576;GO:0042157	-	-	-	-	557131	GO:0006869//lipid transport;GO:0006468//protein phosphorylation;GO:0042157//lipoprotein metabolic process;	GO:0016020//membrane;GO:0016021//integral component of membrane;GO:0005576//extracellular region;	GO:0005524//ATP binding;GO:0008289//lipid binding;GO:0004672//protein kinase activity;	-
acer2	46.4241	15.3391	77.509	5.05302	2.33715	1.62E-06	0.000197753	Up Regulation	NC_007118.7	71515247	71531802	-	2904	acer2	GO:0016020;GO:0102121;GO:0017040;GO:0006672;GO:0016787;GO:0016021;GO:0016811;GO:0006629	K01441	[EC:3.5.1.23]	E7FCF4	alkaline ceramidase 2	100331179	GO:0006672//ceramide metabolic process;GO:0006629//lipid metabolic process;	GO:0016020//membrane;GO:0016021//integral component of membrane;	GO:0102121//ceramidase activity;GO:0017040//N-acylsphingosine amidohydrolase activity;GO:0016787//hydrolase activity;GO:0016811//hydrolase activity, acting on carbon-nitrogen (but not peptide) bonds, in linear amides;	ko00600(Sphingolipid metabolism)
si:ch1073-278o19.1	158.402	90.7186	226.086	2.49217	1.3174	1.72E-06	0.000208115	Up Regulation	NC_007122.7	37102054	37131837	-	4554	si:ch1073-278o19.1	GO:0016020;GO:0007155;GO:0016021;GO:0042246	-	-	A0A0R4IDX9	ninjurin-1 isoform X2	100150223	GO:0007155//cell adhesion;GO:0042246//tissue regeneration;	GO:0016020//membrane;GO:0016021//integral component of membrane;	-	-
LOC101882721	51.4438	22.4708	80.4168	3.57872	1.83944	1.77E-06	0.000213441	Up Regulation	NC_007115.7	73014585	73025070	-	1808	LOC101882721	-	-	-	gastrula zinc finger protein XlCGF7.1-like	101882721		-	-	-	-
sagb	1132.04	1526.17	737.903	0.483499	-1.04841	1.81E-06	0.000217232	Down Regulation	NC_007126.7	45640905	45663084	+	866	sagb	GO:0003674;GO:0005575;GO:0007165	-	-	Q4V8R0	S-antigen; retina and pineal gland (arrestin) b	619268	GO:0007165//signal transduction;	GO:0005575//cellular_component;	GO:0003674//molecular_function;	-
LOC110440135	41.7799	66.6234	16.9364	0.254212	-1.9759	1.82E-06	0.000217232	Down Regulation	NC_007123.7	48774420	48776758	-	721	LOC110440135	-	-	-	alpha-actinin-2-like	110440135		-	-	-	-
LOC101883513	48.6556	76.1095	21.2018	0.27857	-1.84389	1.93E-06	0.000228196	Down Regulation	NW_008805394.1	29	2626	+	2598	LOC101883513	-	-	-	gastrula zinc finger protein XlCGF57.1-like	101883513		-	-	-	-
LOC100332035	12.1105	1.39489	22.8262	16.3641	4.03246	1.93E-06	0.000228196	Up Regulation	NC_007115.7	67220078	67398327	-	4946	LOC100332035	-	-	-	zinc finger protein 91-like	100332035		-	-	-	-
LOC110439320	124.885	180.369	69.4004	0.384768	-1.37794	1.99E-06	0.000233329	Down Regulation	NC_007114.7	60274265	60282383	+	838	LOC110439320	GO:0003674	-	-	SEC14-like protein 1	110439320		-	-	GO:0003674//molecular_function;	-
tmem177	260.951	363.81	158.092	0.434544	-1.20242	1.99E-06	0.000233329	Down Regulation	NC_007120.7	29034221	29039470	-	2063	tmem177	GO:0003674;GO:0016020;GO:0005743;GO:0016021;GO:0005739;GO:0008150;GO:0031305	-	-	Q6PBI8	transmembrane protein 177	556875	GO:0008150//biological_process;	GO:0016020//membrane;GO:0005743//mitochondrial inner membrane;GO:0016021//integral component of membrane;GO:0005739//mitochondrion;GO:0031305//integral component of mitochondrial inner membrane;	GO:0003674//molecular_function;	-
LOC101885678	10.5461	20.113	0.979281	0.048689	-4.36026	2.13E-06	0.000248318	Down Regulation	NC_007115.7	73833218	73854907	-	2575	LOC101885678	-	-	-	gastrula zinc finger protein XlCGF49.1-like	101885678		-	-	-	-
gdf2	17.2532	30.8177	3.68862	0.119692	-3.0626	2.18E-06	0.000253473	Down Regulation	NC_007123.7	2648043	2651276	+	1170	gdf2	GO:0005615;GO:0008083;GO:0001525;GO:0005125;GO:0030509;GO:0043408;GO:0005160;GO:0060395;GO:0010862;GO:0005576;GO:0048468;GO:0010469;GO:0042981	-	-	-	-	563287	GO:0001525//angiogenesis;GO:0030509//BMP signaling pathway;GO:0043408//regulation of MAPK cascade;GO:0060395//SMAD protein signal transduction;GO:0010862//positive regulation of pathway-restricted SMAD protein phosphorylation;GO:0048468//cell development;GO:0010469//regulation of signaling receptor activity;GO:0042981//regulation of apoptotic process;	GO:0005615//extracellular space;GO:0005576//extracellular region;	GO:0008083//growth factor activity;GO:0005125//cytokine activity;GO:0005160//transforming growth factor beta receptor binding;	-
myl2b	79.6908	33.9633	125.418	3.69275	1.8847	2.22E-06	0.000256405	Up Regulation	NC_007119.7	4333834	4359475	+	1910	myl2b	GO:0005509	K10351	-	Q24JV6	myosin, light chain 2b, regulatory, cardiac, slow	677750	-	-	GO:0005509//calcium ion binding;	ko05132(Salmonella infection);ko04810(Regulation of actin cytoskeleton);ko04530(Tight junction);ko04510(Focal adhesion);ko04371(Apelin signaling pathway);ko04261(Adrenergic signaling in cardiomyocytes);ko04260(Cardiac muscle contraction)
LOC108179096	34.0157	12.6372	55.3942	4.38344	2.13206	2.25E-06	0.000259051	Up Regulation	NC_007119.7	21030464	21045071	+	2650	LOC108179096	-	-	-	cell wall integrity and stress response component 4-like	108179096		-	-	-	-
gpd1a	402.847	553.155	252.54	0.456545	-1.13117	2.40E-06	0.000274467	Down Regulation	NC_007119.7	7033061	7052493	+	1406	gpd1a	GO:0016616;GO:0046168;GO:0051287;GO:0042803;GO:0004367;GO:0055114;GO:0009331;GO:0006072;GO:0005975;GO:0016491	K00006	[EC:1.1.1.8]	Q567A1	glycerol-3-phosphate dehydrogenase 1a	550404	GO:0046168//glycerol-3-phosphate catabolic process;GO:0055114//obsolete oxidation-reduction process;GO:0006072//glycerol-3-phosphate metabolic process;GO:0005975//carbohydrate metabolic process;	GO:0009331//glycerol-3-phosphate dehydrogenase complex;	GO:0016616//oxidoreductase activity, acting on the CH-OH group of donors, NAD or NADP as acceptor;GO:0051287//NAD binding;GO:0042803//protein homodimerization activity;GO:0004367//glycerol-3-phosphate dehydrogenase [NAD+] activity;GO:0016491//oxidoreductase activity;	ko00564(Glycerophospholipid metabolism)
crygm5	88.8159	46.0198	131.612	2.85989	1.51596	2.44E-06	0.000278284	Up Regulation	NC_007120.7	22350937	22352271	-	1062	crygm5	GO:0003674;GO:0005575;GO:0008150	-	-	Q5XJ63	crystallin, gamma M5	474328	GO:0008150//biological_process;	GO:0005575//cellular_component;	GO:0003674//molecular_function;	-
LOC100536377	59.8011	25.4577	94.1445	3.69808	1.88678	2.48E-06	0.000281804	Up Regulation	NW_008805543.1	7839	14033	-	962	LOC100536377	-	K17259	-	calcium and integrin-binding protein 1-like	100536377		-	-	-	-
LOC103909982	7.41503	0	14.8301	Inf	Inf	2.53E-06	0.000286134	Up Regulation	NW_008805478.1	1709	6180	-	492	LOC103909982	-	-	-	-	-	103909982	-	-	-	-
lmnb2	2143.59	2868.41	1418.78	0.494623	-1.0156	2.60E-06	0.000293028	Down Regulation	NC_007133.7	3121086	3152357	-	5176	lmnb2	GO:0005635;GO:0005882;GO:0005198	K07611	-	B3DFN3	lamin-B2	30196	-	GO:0005635//nuclear envelope;GO:0005882//intermediate filament;	GO:0005198//structural molecule activity;	ko04210(Apoptosis)
ier2a	1174.64	769.901	1579.38	2.05141	1.03662	2.80E-06	0.000313711	Up Regulation	NC_007114.7	33761549	33762727	+	1179	ier2a	-	-	-	A0A0M3HEM8	immediate early response gene 2 protein	797137	-	-	-	-
si:dkey-19a16.4	26.702	8.65357	44.7504	5.17132	2.37053	2.94E-06	0.000327927	Up Regulation	NC_007133.7	6104892	6144346	-	3716	si:dkey-19a16.4	GO:0016020;GO:0009986;GO:0006955;GO:0016021;GO:0005102	-	-	B4F6P2	uncharacterized protein LOC557050 precursor	557050	GO:0006955//immune response;	GO:0016020//membrane;GO:0009986//cell surface;GO:0016021//integral component of membrane;	GO:0005102//signaling receptor binding;	-
rbpms	82.2895	125.743	38.8363	0.308856	-1.695	3.03E-06	0.000335688	Down Regulation	NC_007118.7	74140372	74147336	+	2551	rbpms	GO:0003723;GO:0030218;GO:0003676	-	-	RNA-binding protein with multiple splicing-like isoform X2	100537153		GO:0030218//erythrocyte differentiation;	-	GO:0003723//RNA binding;GO:0003676//nucleic acid binding;	-
cry1bb	2383.73	1581.68	3185.78	2.01417	1.01019	3.05E-06	0.000335688	Up Regulation	NC_007133.7	785822	808903	+	3816	cry1bb	GO:0045892	-	-	cryptochrome 2b	83780		GO:0045892//negative regulation of transcription, DNA-templated;	-	-	-
hspd1	4692.48	6261.18	3123.79	0.498913	-1.00314	3.06E-06	0.000335688	Down Regulation	NC_007120.7	32286605	32300716	-	2729	hspd1	GO:0005759;GO:0005524;GO:0008637;GO:0042246;GO:0005737;GO:0061077;GO:0005829;GO:0045041;GO:0044183;GO:0006457;GO:0042110;GO:0006458;GO:0031101;GO:0001817;GO:0051082;GO:0042026	K04077	-	Q803B0	60 kDa heat shock protein, mitochondrial	282676	GO:0008637//apoptotic mitochondrial changes;GO:0042246//tissue regeneration;GO:0061077//chaperone-mediated protein folding;GO:0045041//protein import into mitochondrial intermembrane space;GO:0006457//protein folding;GO:0042110//T cell activation;GO:0006458//'de novo' protein folding;GO:0031101//fin regeneration;GO:0001817//regulation of cytokine production;GO:0042026//protein refolding;	GO:0005759//mitochondrial matrix;GO:0005737//cytoplasm;GO:0005829//cytosol;	GO:0005524//ATP binding;GO:0044183//protein folding chaperone;GO:0051082//unfolded protein binding;	ko03018(RNA degradation)
zgc:158296	396.02	540.4	251.64	0.465656	-1.10266	3.06E-06	0.000335688	Down Regulation	NC_007134.7	18603187	18609433	-	1115	zgc:158296	GO:0016020;GO:0005901;GO:0005794;GO:0016021;GO:0005886;GO:0070836;GO:0000139	-	-	-	-	791212	GO:0070836//caveola assembly;	GO:0016020//membrane;GO:0005901//caveola;GO:0005794//Golgi apparatus;GO:0016021//integral component of membrane;GO:0005886//plasma membrane;GO:0000139//Golgi membrane;	-	-
hhla2b.2	113.956	63.1181	164.795	2.61089	1.38454	3.28E-06	0.00035778	Up Regulation	NC_007135.7	25236199	25247622	-	1733	hhla2b.2	GO:0016020;GO:0016021	-	-	X1WB81	butyrophilin subfamily 2 member A2-like isoform X1	103909756	-	GO:0016020//membrane;GO:0016021//integral component of membrane;	-	-
si:cabz01032454.3	40.8923	69.84	11.9446	0.171028	-2.5477	3.85E-06	0.000418009	Down Regulation	NC_007115.7	73846268	73853179	-	3844	si:cabz01032454.3	GO:0003676	-	-	E7F4F9	gastrula zinc finger protein XlCGF57.1-like	100534979	-	-	GO:0003676//nucleic acid binding;	-
si:dkey-286j15.1	456.786	620.858	292.713	0.471465	-1.08478	4.09E-06	0.000442417	Down Regulation	NC_007133.7	30009926	30033597	+	2785	si:dkey-286j15.1	-	-	-	Q1MTG4	uncharacterized protein LOC796378	796378	-	-	-	-
prl	27.2694	8.01041	46.5284	5.80849	2.53816	4.11E-06	0.000442507	Up Regulation	NC_007114.7	32341917	32345897	+	1396	prl	GO:0033555;GO:0050801;GO:0005576;GO:0043066;GO:0010469;GO:0005179	-	-	Q569P7	prolactin	791526	GO:0033555//multicellular organismal response to stress;GO:0050801//ion homeostasis;GO:0043066//negative regulation of apoptotic process;GO:0010469//regulation of signaling receptor activity;	GO:0005576//extracellular region;	GO:0005179//hormone activity;	-
histh1l	9300.94	12343.1	6258.81	0.507071	-0.97974	4.24E-06	0.000454801	Nodiff	NC_007116.7	27432979	27434351	+	1373	histh1l	GO:0005634;GO:0003677;GO:0006334;GO:0005694;GO:0000786	K11275	-	Q568D0	histone H1-like	550353	GO:0006334//nucleosome assembly;	GO:0005634//nucleus;GO:0005694//chromosome;GO:0000786//nucleosome;	GO:0003677//DNA binding;	-
nudt13	60.9885	29.8155	92.1614	3.09106	1.6281	4.27E-06	0.000454894	Up Regulation	NC_007123.7	9518669	9538747	-	1966	nudt13	GO:0016787	-	-	-	-	556815	-	-	GO:0016787//hydrolase activity;	-
gins4	173.289	243.243	103.335	0.424822	-1.23507	4.28E-06	0.000454894	Down Regulation	NC_007119.7	52415553	52431522	+	1594	gins4	GO:0005634;GO:0006260;GO:0006261	K10735	-	A0A2R8Q9M1	DNA replication complex GINS protein SLD5	572562	GO:0006260//DNA replication;GO:0006261//DNA-dependent DNA replication;	GO:0005634//nucleus;	-	-
qpct	176.315	105.485	247.145	2.34293	1.22832	4.44E-06	0.000469795	Up Regulation	NC_007128.7	42842684	42872385	+	1358	qpct	GO:0016603	K00683	[EC:2.3.2.5]	LOW QUALITY PROTEIN: glutaminyl-peptide cyclotransferase-like	795685		-	-	GO:0016603//glutaminyl-peptide cyclotransferase activity;	-
kiaa0101	171.771	255.282	88.2593	0.345733	-1.53227	4.48E-06	0.000472682	Down Regulation	NC_007136.7	186180	189124	+	1080	kiaa0101	-	-	-	-	-	100333229	-	-	-	-
LOC110437969	22.0338	6.43754	37.63	5.8454	2.5473	4.51E-06	0.000473477	Up Regulation	NC_007127.7	9987041	9993084	-	5893	LOC110437969	-	-	-	uncharacterized protein LOC110437969	110437969		-	-	-	-
crygm2d5	732.387	477.943	986.831	2.06475	1.04596	4.64E-06	0.000484668	Up Regulation	NC_007120.7	22232007	22232621	-	516	crygm2d5	GO:0003674;GO:0005575;GO:0008150	-	-	Q15I84	crystallin, gamma M2d5	558470	GO:0008150//biological_process;	GO:0005575//cellular_component;	GO:0003674//molecular_function;	-
LOC108182859	65.5579	32.2951	98.8207	3.05993	1.6135	4.87E-06	0.000507351	Up Regulation	NC_007114.7	60116927	60123377	+	2604	LOC108182859	-	-	-	-	-	108182859	-	-	-	-
zgc:136333	76.9857	113.954	40.0176	0.351174	-1.50974	4.92E-06	0.000509827	Down Regulation	NC_007120.7	38427388	38433909	+	2015	zgc:136333	GO:0005575;GO:0020037;GO:0005506;GO:0055114;GO:0046872;GO:0016705;GO:0004497;GO:0016491	-	-	Q1ED20	uncharacterized protein LOC723999	723999	GO:0055114//obsolete oxidation-reduction process;	GO:0005575//cellular_component;	GO:0020037//heme binding;GO:0005506//iron ion binding;GO:0046872//metal ion binding;GO:0016705//oxidoreductase activity, acting on paired donors, with incorporation or reduction of molecular oxygen;GO:0004497//monooxygenase activity;GO:0016491//oxidoreductase activity;	-
si:dkey-237i9.8	32.8664	12.6241	53.1088	4.20695	2.07277	5.21E-06	0.000538083	Up Regulation	NC_007117.7	18142695	18195161	+	2559	si:dkey-237i9.8	GO:0016020;GO:0016021	-	-	-	-	100333180	-	GO:0016020//membrane;GO:0016021//integral component of membrane;	-	-
LOC100534937	6.64401	13.288	0	0	#NAME?	5.44E-06	0.00055928	Down Regulation	NC_007114.7	32473728	32477290	+	1488	LOC100534937	-	-	-	LOW QUALITY PROTEIN: insulin-like	100534937		-	-	-	-
focad	168.502	236.071	100.933	0.427554	-1.22582	5.53E-06	0.000566368	Down Regulation	NC_007118.7	18878952	18983436	+	5837	focad	-	-	-	E7FGT5	focadhesin	100150998	-	-	-	-
sepn1	574.537	774.939	374.135	0.482793	-1.05052	5.87E-06	0.000598506	Down Regulation	NC_007128.7	24687338	24695198	+	2873	sepn1	GO:0016020;GO:0016021	-	-	-	-	352914	-	GO:0016020//membrane;GO:0016021//integral component of membrane;	-	-
ros1	141.829	83.589	200.069	2.39349	1.25911	5.93E-06	0.000601952	Up Regulation	NC_007128.7	15247048	15279164	-	5272	ros1	GO:0016020;GO:0005524;GO:0006468;GO:0004713;GO:0007169;GO:0004672;GO:0016021;GO:0018108;GO:0004714	K05088	[EC:2.7.10.1]	proto-oncogene tyrosine-protein kinase ROS isoform X1	245951		GO:0006468//protein phosphorylation;GO:0007169//transmembrane receptor protein tyrosine kinase signaling pathway;GO:0018108//peptidyl-tyrosine phosphorylation;	GO:0016020//membrane;GO:0016021//integral component of membrane;	GO:0005524//ATP binding;GO:0004713//protein tyrosine kinase activity;GO:0004672//protein kinase activity;GO:0004714//transmembrane receptor protein tyrosine kinase activity;	-
klf9	590.224	297.903	882.545	2.96252	1.56683	6.07E-06	0.000613742	Up Regulation	NC_007116.7	26075287	26078122	+	1360	klf9	GO:0003676	-	-	A2BGS7	Krueppel-like factor 9	565869	-	-	GO:0003676//nucleic acid binding;	-
hsp90aa1.2	2251.81	2991.27	1512.35	0.50559	-0.983961	6.10E-06	0.000614544	Nodiff	NC_007131.7	53967596	53981618	-	2413	hsp90aa1.2	GO:0006457;GO:0005634;GO:0005524;GO:0009409;GO:0006950;GO:0009408;GO:0005737;GO:0046677;GO:0051082	K04079	-	Q5RG12	heat shock protein HSP 90-alpha	565155	GO:0006457//protein folding;GO:0009409//response to cold;GO:0006950//response to stress;GO:0009408//response to heat;GO:0046677//response to antibiotic;	GO:0005634//nucleus;GO:0005737//cytoplasm;	GO:0005524//ATP binding;GO:0051082//unfolded protein binding;	ko05132(Salmonella infection);ko04914(Progesterone-mediated oocyte maturation);ko04621(NOD-like receptor signaling pathway);ko04217(Necroptosis);ko04141(Protein processing in endoplasmic reticulum)
ulk1a	314.565	199.42	429.711	2.15481	1.10756	6.67E-06	0.000669802	Up Regulation	NC_007119.7	43736072	43775805	-	3405	ulk1a	GO:0004674;GO:0005524;GO:0000166;GO:0004672;GO:0006468	K21357	[EC:2.7.11.1]	B3DJH7	unc-51 like autophagy activating kinase 1a	100170793	GO:0006468//protein phosphorylation;	-	GO:0004674//protein serine/threonine kinase activity;GO:0005524//ATP binding;GO:0000166//nucleotide binding;GO:0004672//protein kinase activity;	ko04150(mTOR signaling pathway);ko04140(Autophagy - animal);ko04137(Mitophagy - animal)
neurl2	196.399	272.922	119.876	0.439234	-1.18694	6.72E-06	0.000671511	Down Regulation	NC_007123.7	18524992	18527221	+	2146	neurl2	GO:0003674;GO:0016567;GO:0005622;GO:0035556	-	-	-	-	560768	GO:0016567//protein ubiquitination;GO:0035556//intracellular signal transduction;	GO:0005622//intracellular anatomical structure;	GO:0003674//molecular_function;	-
vsig8a	86.5552	46.6653	126.445	2.70962	1.43809	7.42E-06	0.000738905	Up Regulation	NC_007121.7	19525839	19551118	+	2872	vsig8a	GO:0016020;GO:0003674;GO:0016021	-	-	-	-	550503	-	GO:0016020//membrane;GO:0016021//integral component of membrane;	GO:0003674//molecular_function;	-
si:ch211-210b2.3	11.8411	1.72301	21.9593	12.7447	3.67183	8.17E-06	0.000810365	Up Regulation	NC_007126.7	656055	662014	-	3485	si:ch211-210b2.3	-	-	-	X1WD07	TRPM8 channel-associated factor homolog	555689	-	-	-	-
zgc:173593	17.292	30.1354	4.4486	0.147621	-2.76003	8.23E-06	0.000811472	Down Regulation	NC_007114.7	32111977	32113464	+	731	zgc:173593	GO:0006879;GO:0046872;GO:0006826;GO:0005506;GO:0008199;GO:0005737;GO:0006880	-	-	A7MCB0	uncharacterized protein LOC559768	559768	GO:0006879//cellular iron ion homeostasis;GO:0006826//iron ion transport;GO:0006880//intracellular sequestering of iron ion;	GO:0005737//cytoplasm;	GO:0046872//metal ion binding;GO:0005506//iron ion binding;GO:0008199//ferric iron binding;	-
pcdh1gc5	258.824	161.324	356.325	2.20875	1.14323	8.25E-06	0.000811472	Up Regulation	NC_007121.7	21789954	21820057	+	4345	pcdh1gc5	GO:0016020;GO:0007155;GO:0007156;GO:0005509;GO:0016021;GO:0005886	K16497	-	I6LC16	protocadherin 1 gamma c 5 precursor	503571	GO:0007155//cell adhesion;GO:0007156//homophilic cell adhesion via plasma membrane adhesion molecules;	GO:0016020//membrane;GO:0016021//integral component of membrane;GO:0005886//plasma membrane;	GO:0005509//calcium ion binding;	-
LOC110437768	16.7519	31.3067	2.19702	0.0701772	-3.83285	9.02E-06	0.000884389	Down Regulation	NC_007122.7	12896647	12923314	+	8131	LOC110437768	GO:0051959;GO:0045505;GO:0007018;GO:0005524;GO:0008569;GO:0003341;GO:0030286;GO:0036159;GO:0003777;GO:0045503;GO:0036156	-	-	-	-	110437768	GO:0007018//microtubule-based movement;GO:0003341//cilium movement;GO:0036159//inner dynein arm assembly;	GO:0030286//dynein complex;GO:0036156//inner dynein arm;	GO:0051959//dynein light intermediate chain binding;GO:0045505//dynein intermediate chain binding;GO:0005524//ATP binding;GO:0008569//minus-end-directed microtubule motor activity;GO:0003777//microtubule motor activity;GO:0045503//dynein light chain binding;	-
appa	4341.94	2880.83	5803.05	2.01436	1.01032	9.39E-06	0.000916237	Up Regulation	NC_007112.7	617799	656793	-	5796	appa	GO:0007399;GO:0016020;GO:0010951;GO:0004867;GO:0046914;GO:0060026;GO:0007417;GO:0001944;GO:0008201;GO:0016021	K04520	-	Q6NUZ1	amyloid beta A4 protein precursor	58083	GO:0007399//nervous system development;GO:0010951//negative regulation of endopeptidase activity;GO:0060026//convergent extension;GO:0007417//central nervous system development;GO:0001944//vasculature development;	GO:0016020//membrane;GO:0016021//integral component of membrane;	GO:0004867//serine-type endopeptidase inhibitor activity;GO:0046914//transition metal ion binding;GO:0008201//heparin binding;	-
nme2a	314.892	446.836	182.948	0.409429	-1.28831	9.52E-06	0.000926147	Down Regulation	NC_007123.7	20788243	20796450	-	826	nme2a	GO:0016310;GO:0005524;GO:0006241;GO:0006165;GO:0016301;GO:0004550;GO:0006228;GO:0000166;GO:0016740;GO:0006183	-	-	-	-	335716	GO:0016310//phosphorylation;GO:0006241//CTP biosynthetic process;GO:0006165//nucleoside diphosphate phosphorylation;GO:0006228//UTP biosynthetic process;GO:0006183//GTP biosynthetic process;	-	GO:0005524//ATP binding;GO:0016301//kinase activity;GO:0004550//nucleoside diphosphate kinase activity;GO:0000166//nucleotide binding;GO:0016740//transferase activity;	-
tcap	609.098	816.751	401.445	0.491515	-1.02469	9.61E-06	0.00093082	Down Regulation	NC_007114.7	21240593	21242461	-	1192	tcap	GO:0055001;GO:0030018;GO:0060047;GO:0033292	K19879	-	E9QCX4	telethonin	556258	GO:0055001//muscle cell development;GO:0060047//heart contraction;GO:0033292//T-tubule organization;	GO:0030018//Z disc;	-	-
LOC100004545	9.60968	0	19.2194	Inf	Inf	9.79E-06	0.000944488	Up Regulation	NC_007114.7	19516647	19517553	-	695	LOC100004545	-	-	-	-	-	100004545	-	-	-	-
slc10a2	240.29	151.317	329.262	2.17597	1.12166	1.00E-05	0.000961674	Up Regulation	NC_007120.7	27339507	27344683	+	1826	slc10a2	GO:0016020;GO:0016324;GO:0015850;GO:0008508;GO:0016021;GO:0015721	-	-	-	-	393329	GO:0015850//organic hydroxy compound transport;GO:0015721//bile acid and bile salt transport;	GO:0016020//membrane;GO:0016324//apical plasma membrane;GO:0016021//integral component of membrane;	GO:0008508//bile acid:sodium symporter activity;	-
si:ch73-181m17.1	23.8658	3.54689	44.1846	12.4573	3.63892	1.03E-05	0.000985632	Up Regulation	NC_007123.7	38980945	39031733	+	7719	si:ch73-181m17.1	GO:0007160	-	-	uncharacterized protein si:ch73-181m17.1 isoform X1	100330610		GO:0007160//cell-matrix adhesion;	-	-	-
klhl24b	821.55	399.236	1243.87	3.11562	1.63952	1.04E-05	0.000993825	Up Regulation	NC_007135.7	25761908	25788841	-	2522	klhl24b	-	-	-	Q7SYC4	uncharacterized protein LOC393412	393412	-	-	-	-
mhc1lja	6.21771	12.4354	0	0	#NAME?	1.09E-05	0.0010314	Down Regulation	NC_007136.7	10913748	10918316	+	1164	mhc1lja	GO:0016020;GO:0016021;GO:0005886	-	-	X1WF83	major histocompatibility complex class I LJA precursor	100150018	-	GO:0016020//membrane;GO:0016021//integral component of membrane;GO:0005886//plasma membrane;	-	-
LOC100332428	15.4668	3.41753	27.5161	8.05145	3.00925	1.13E-05	0.00106861	Up Regulation	NC_007121.7	21915389	21937581	-	3806	LOC100332428	-	K15261	[EC:2.4.2.30]	poly [ADP-ribose] polymerase 14 isoform X1	100332428		-	-	-	-
LOC572200	891.223	1183.94	598.507	0.505522	-0.984154	1.16E-05	0.00109816	Nodiff	NC_007132.7	546905	551052	-	942	LOC572200	GO:0005882;GO:0005198	-	-	F1RA03	vimentin	572200	-	GO:0005882//intermediate filament;	GO:0005198//structural molecule activity;	-
pstpip1b	13.1683	2.42315	23.9134	9.86874	3.30287	1.19E-05	0.00111992	Up Regulation	NC_007118.7	30051488	30065676	+	1672	pstpip1b	GO:0003674;GO:0005575	-	-	-	-	641582	-	GO:0005575//cellular_component;	GO:0003674//molecular_function;	-
scel	564.328	372.965	755.691	2.02617	1.01875	1.21E-05	0.00113426	Up Regulation	NC_007120.7	17306106	17334651	+	2442	scel	GO:0046872	-	-	Q8AW38	sciellin	368684	-	-	GO:0046872//metal ion binding;	-
LOC110437814	13.982	2.89065	25.0733	8.67393	3.11669	1.27E-05	0.00117779	Up Regulation	NC_007115.7	69510954	69513276	+	1033	LOC110437814	GO:0003676	-	-	-	-	110437814	-	-	GO:0003676//nucleic acid binding;	-
LOC110439604	54.1896	26.2657	82.1135	3.12626	1.64444	1.27E-05	0.00117779	Up Regulation	NC_007115.7	64409080	64417912	+	5297	LOC110439604	-	-	-	-	-	110439604	-	-	-	-
LOC110440113	197.615	272.036	123.194	0.452858	-1.14287	1.28E-05	0.00117779	Down Regulation	NC_007122.7	45015810	45031040	+	4020	LOC110440113	GO:0005575;GO:1903506;GO:0003723;GO:0003712;GO:0008134;GO:0008150;GO:0003676	-	-	peroxisome proliferator-activated receptor gamma coactivator-related protein 1-like	110440113		GO:1903506//regulation of nucleic acid-templated transcription;GO:0008150//biological_process;	GO:0005575//cellular_component;	GO:0003723//RNA binding;GO:0003712//transcription coregulator activity;GO:0008134//transcription factor binding;GO:0003676//nucleic acid binding;	-
LOC100151285	14.5876	3.1695	26.0057	8.205	3.0365	1.28E-05	0.00117779	Up Regulation	NC_007114.7	1566080	1588149	+	3829	LOC100151285	-	-	-	-	-	100151285	-	-	-	-
LOC100534673	80.8041	117.445	44.1633	0.376035	-1.41106	1.29E-05	0.00118323	Down Regulation	NW_003336974.1	899	52686	+	2744	LOC100534673	-	-	-	protein unc-13 homolog A-like isoform X1	100534673		-	-	-	-
si:cabz01083442.1	40.1097	17.9533	62.2662	3.46824	1.7942	1.33E-05	0.00121661	Up Regulation	NC_007118.7	73295871	73298096	+	828	si:cabz01083442.1	GO:0055085;GO:0042626;GO:0016021	-	-	-	-	101883419	GO:0055085//transmembrane transport;	GO:0016021//integral component of membrane;	GO:0042626//ATPase-coupled transmembrane transporter activity;	-
p3h2	172.195	100.314	244.076	2.43311	1.2828	1.36E-05	0.00124436	Up Regulation	NC_007133.7	24389261	24481142	+	4826	p3h2	GO:0016705;GO:0046872;GO:0005506;GO:0031418;GO:0055114;GO:0016491	K22459	[EC:1.14.11.7]	A0A0R4IJJ1	prolyl 3-hydroxylase 2	566697	GO:0055114//obsolete oxidation-reduction process;	-	GO:0016705//oxidoreductase activity, acting on paired donors, with incorporation or reduction of molecular oxygen;GO:0046872//metal ion binding;GO:0005506//iron ion binding;GO:0031418//L-ascorbic acid binding;GO:0016491//oxidoreductase activity;	-
LOC100536045	6.14681	12.2936	0	0	#NAME?	1.38E-05	0.00125447	Down Regulation	NC_007114.7	9893120	9899002	+	2799	LOC100536045	-	K22371	[EC:2.3.2.26]	G2/M phase-specific E3 ubiquitin-protein ligase-like isoform X1	100536045		-	-	-	-
lgals1l1	2389.9	3399.7	1380.1	0.405946	-1.30064	1.39E-05	0.00125527	Down Regulation	NC_007114.7	28939759	28946758	+	870	lgals1l1	GO:0005575;GO:0030246;GO:0008150	-	-	F1QGM0	lectin, galactoside-binding, soluble, 1 (galectin 1)-like 1	326706	GO:0008150//biological_process;	GO:0005575//cellular_component;	GO:0030246//carbohydrate binding;	-
LOC100334401	13.7009	24.5665	2.8354	0.115417	-3.11507	1.43E-05	0.00129341	Down Regulation	NC_007118.7	55157087	55161996	+	1940	LOC100334401	-	-	-	coiled-coil domain-containing protein 106-like isoform X1	100334401		-	-	-	-
hhipl2	96.512	54.6194	138.404	2.53398	1.3414	1.45E-05	0.00130827	Up Regulation	NC_007128.7	45501377	45525809	-	3630	hhipl2	GO:0003824	-	-	HHIP-like protein 2	560376		-	-	GO:0003824//catalytic activity;	-
sult3st4	80.5487	137.662	23.4355	0.170239	-2.55437	1.49E-05	0.00133134	Down Regulation	NC_007133.7	15331311	15336392	+	2075	sult3st4	GO:0005575;GO:0008146;GO:0016740	-	-	Q1L874	sulfotransferase family 3, cytosolic sulfotransferase 4	619243	-	GO:0005575//cellular_component;	GO:0008146//sulfotransferase activity;GO:0016740//transferase activity;	-
ybey	36.2602	58.3317	14.1888	0.243244	-2.03953	1.51E-05	0.0013458	Down Regulation	NC_007120.7	711822	715241	+	788	ybey	GO:0006508;GO:0004222;GO:0006364	-	-	A0A2R9YJM1	putative ribonuclease isoform 2	321718	GO:0006508//proteolysis;GO:0006364//rRNA processing;	-	GO:0004222//metalloendopeptidase activity;	-
LOC110437775	452.829	710.561	195.096	0.274565	-1.86478	1.54E-05	0.00137331	Down Regulation	NC_007117.7	344329	350986	-	804	LOC110437775	GO:0005575;GO:0004114;GO:0007601;GO:0030553	-	-	retinal rod rhodopsin-sensitive cGMP 3',5'-cyclic phosphodiesterase subunit gamma-like	110437775		GO:0007601//visual perception;	GO:0005575//cellular_component;	GO:0004114//3',5'-cyclic-nucleotide phosphodiesterase activity;GO:0030553//cGMP binding;	-
cavin4b	2311.05	3035.08	1587.02	0.522891	-0.935417	1.59E-05	0.0014022	Nodiff	NC_007135.7	33697831	33703380	-	2667	cavin4b	GO:0003674;GO:0035023;GO:0005737;GO:0048741;GO:0033292	-	-	-	-	494036	GO:0035023//regulation of Rho protein signal transduction;GO:0048741//skeletal muscle fiber development;GO:0033292//T-tubule organization;	GO:0005737//cytoplasm;	GO:0003674//molecular_function;	-
ldlrap1b	145.241	86.9807	203.502	2.33962	1.22628	1.59E-05	0.0014022	Up Regulation	NC_007124.7	45582367	45647639	+	4143	ldlrap1b	-	K12474	-	A1L2A8	low density lipoprotein receptor adapter protein 1	791153	-	-	-	ko04144(Endocytosis)
LOC100535622	29.0293	11.1853	46.8733	4.19062	2.06717	1.60E-05	0.0014124	Up Regulation	NW_003336678.1	28626	32100	-	966	LOC100535622	-	-	-	ATP-dependent RNA helicase DRS1-like	100535622		-	-	-	-
LOC101885269	26.1981	7.68229	44.7139	5.82038	2.54111	1.61E-05	0.00141509	Up Regulation	NW_001878118.5	100472	105667	-	4135	LOC101885269	-	-	-	uncharacterized protein LOC101885269	101885269		-	-	-	-
rsu1	1055.46	1394.12	716.795	0.514156	-0.959721	1.66E-05	0.00144914	Nodiff	NC_007135.7	31948081	32030129	-	5409	rsu1	-	-	-	A0A0R4IKD0	ras suppressor protein 1 isoform X2	553276	-	-	-	-
acta1b	44215.5	57720.5	30710.4	0.532053	-0.910357	1.76E-05	0.00153539	Nodiff	NC_007124.7	24279058	24284442	+	1505	acta1b	GO:0005524;GO:0000166;GO:0035050	K10354	-	Q4KMI7	actin, alpha skeletal muscle	407658	GO:0035050//embryonic heart tube development;	-	GO:0005524//ATP binding;GO:0000166//nucleotide binding;	-
pdzph1	122.435	72.5574	172.312	2.37484	1.24783	1.79E-05	0.00155772	Up Regulation	NC_007121.7	5620541	5658171	+	6886	pdzph1	-	-	-	-	-	571576	-	-	-	-
hrc	765.095	458.752	1071.44	2.33555	1.22376	1.85E-05	0.00159762	Up Regulation	NC_007123.7	4377298	4388712	-	2105	hrc	GO:0045823;GO:0002027;GO:0016529;GO:0044325;GO:0030018;GO:0051481;GO:0005509;GO:0060314;GO:0010881	-	-	R4GEJ6	glutamic acid-rich protein isoform X2	553296	GO:0045823//positive regulation of heart contraction;GO:0002027//regulation of heart rate;GO:0051481//negative regulation of cytosolic calcium ion concentration;GO:0060314//regulation of ryanodine-sensitive calcium-release channel activity;GO:0010881//regulation of cardiac muscle contraction by regulation of the release of sequestered calcium ion;	GO:0016529//sarcoplasmic reticulum;GO:0030018//Z disc;	GO:0044325//transmembrane transporter binding;GO:0005509//calcium ion binding;	-
anxa3a	87.4408	131.32	43.5614	0.331719	-1.59197	1.87E-05	0.00160954	Down Regulation	NC_007116.7	39087364	39095623	+	1322	anxa3a	GO:0004859;GO:0005575;GO:0005544;GO:0005509;GO:0043086	-	-	-	-	447893	GO:0043086//negative regulation of catalytic activity;	GO:0005575//cellular_component;	GO:0004859//phospholipase inhibitor activity;GO:0005544//calcium-dependent phospholipid binding;GO:0005509//calcium ion binding;	-
mrpl2	544.696	725.774	363.618	0.501007	-0.997098	1.89E-05	0.00162497	Nodiff	NC_007124.7	51877841	51903165	-	1698	mrpl2	GO:0005840;GO:0006412;GO:0005622;GO:0003735	K02886	-	E7F8R3	39S ribosomal protein L2, mitochondrial precursor	571648	GO:0006412//translation;	GO:0005840//ribosome;GO:0005622//intracellular anatomical structure;	GO:0003735//structural constituent of ribosome;	ko03010(Ribosome)
si:ch73-74h11.1	164.726	102.149	227.302	2.22521	1.15394	1.93E-05	0.00165621	Up Regulation	NC_007131.7	16948132	16972360	-	4609	si:ch73-74h11.1	GO:0016020;GO:0007155;GO:0007156;GO:0005509;GO:0016021;GO:0005886	-	-	desmoglein-2	100534918		GO:0007155//cell adhesion;GO:0007156//homophilic cell adhesion via plasma membrane adhesion molecules;	GO:0016020//membrane;GO:0016021//integral component of membrane;GO:0005886//plasma membrane;	GO:0005509//calcium ion binding;	-
si:dkey-21c1.6	113.106	159.163	67.0491	0.421259	-1.24722	1.94E-05	0.00165835	Down Regulation	NC_007123.7	34825062	34827477	-	532	si:dkey-21c1.6	GO:0032981;GO:0005739	-	-	U3JA56	NADH dehydrogenase [ubiquinone] 1 alpha subcomplex assembly factor 8	386981	GO:0032981//mitochondrial respiratory chain complex I assembly;	GO:0005739//mitochondrion;	-	-
ndufb3	1162.14	1531.64	792.642	0.517511	-0.950338	1.99E-05	0.00168909	Nodiff	NC_007120.7	707889	712308	-	680	ndufb3	GO:0022900;GO:0005747;GO:0005739	K03959	-	Q6P119	NADH dehydrogenase [ubiquinone] 1 beta subcomplex subunit 3	100332034	GO:0022900//electron transport chain;	GO:0005747//mitochondrial respiratory chain complex I;GO:0005739//mitochondrion;	-	ko00190(Oxidative phosphorylation)
hbbe2	2719.54	3572.4	1866.67	0.522524	-0.936432	1.99E-05	0.0016904	Nodiff	NC_007123.7	20349867	20350573	-	532	hbbe2	GO:0015671;GO:0020037;GO:0046872;GO:0005344;GO:0005833;GO:0019825	-	-	Q7T1B0	hemoglobin beta embryonic-2	405772	GO:0015671//oxygen transport;	GO:0005833//hemoglobin complex;	GO:0020037//heme binding;GO:0046872//metal ion binding;GO:0005344//oxygen carrier activity;GO:0019825//oxygen binding;	-
hlfb	1029.04	700.148	1357.94	1.9395	0.955687	2.01E-05	0.00169513	Nodiff	NC_007123.7	32159217	32169270	+	5140	hlfb	GO:0005634;GO:0003677;GO:0006355;GO:0001077;GO:0006366;GO:0045944;GO:0007275;GO:0000977;GO:0003700	-	-	-	-	557886	GO:0006355//regulation of transcription, DNA-templated;GO:0006366//transcription by RNA polymerase II;GO:0045944//positive regulation of transcription by RNA polymerase II;GO:0007275//multicellular organism development;	GO:0005634//nucleus;	GO:0003677//DNA binding;GO:0001077//DNA-binding transcription activator activity, RNA polymerase II-specific;GO:0000977//RNA polymerase II transcription regulatory region sequence-specific DNA binding;GO:0003700//DNA-binding transcription factor activity;	-
ptpdc1b	484.581	309.216	659.946	2.13425	1.09373	2.05E-05	0.00172641	Up Regulation	NC_007134.7	4373245	4390316	+	3265	ptpdc1b	GO:0008138;GO:0035335;GO:0006470;GO:0016311;GO:0004725;GO:0016791	K18078	[EC:3.1.3.-]	protein tyrosine phosphatase domain-containing protein 1-like isoform X2	570928		GO:0035335//peptidyl-tyrosine dephosphorylation;GO:0006470//protein dephosphorylation;GO:0016311//dephosphorylation;	-	GO:0008138//protein tyrosine/serine/threonine phosphatase activity;GO:0004725//protein tyrosine phosphatase activity;GO:0016791//phosphatase activity;	-
dhrs13b	79.8041	114.944	44.6641	0.388573	-1.36374	2.08E-05	0.00174418	Down Regulation	NC_007126.7	24563685	24569061	+	1234	dhrs13b	GO:0016020;GO:0016021	-	-	-	-	445116	-	GO:0016020//membrane;GO:0016021//integral component of membrane;	-	-
si:ch73-226l13.2	58.9629	30.3032	87.6226	2.89153	1.53183	2.14E-05	0.00179044	Up Regulation	NC_007122.7	29975830	29981972	+	1140	si:ch73-226l13.2	GO:0005615;GO:0005125;GO:0006955;GO:0005576;GO:0010469;GO:0006954	-	-	-	-	100150092	GO:0006955//immune response;GO:0010469//regulation of signaling receptor activity;GO:0006954//inflammatory response;	GO:0005615//extracellular space;GO:0005576//extracellular region;	GO:0005125//cytokine activity;	-
irbp	3667.27	4782.04	2552.49	0.533766	-0.90572	2.16E-05	0.00180433	Nodiff	NC_007123.7	2660692	2670160	+	5497	irbp	GO:0006508;GO:0007601;GO:1904768;GO:0070538;GO:0005501;GO:0008236	-	-	-	-	30735	GO:0006508//proteolysis;GO:0007601//visual perception;	-	GO:1904768//all-trans-retinol binding;GO:0070538//oleic acid binding;GO:0005501//retinoid binding;GO:0008236//serine-type peptidase activity;	-
si:ch211-81a5.1	153.615	212.479	94.751	0.445932	-1.1651	2.20E-05	0.0018244	Down Regulation	NC_007130.7	9004293	9019642	+	2942	si:ch211-81a5.1	GO:0061630;GO:0043161;GO:0005829;GO:0000209	-	-	F1QQA9	E3 ubiquitin-protein ligase RNF115 isoform X1	563879	GO:0043161//proteasome-mediated ubiquitin-dependent protein catabolic process;GO:0000209//protein polyubiquitination;	GO:0005829//cytosol;	GO:0061630//ubiquitin protein ligase activity;	-
saga	1095.31	1436.66	753.968	0.524806	-0.930143	2.24E-05	0.00185572	Nodiff	NC_007113.7	5480125	5505020	-	3311	saga	GO:0003674;GO:0005575;GO:0007165	K19627	-	Q6NUV2	S-arrestin	792319	GO:0007165//signal transduction;	GO:0005575//cellular_component;	GO:0003674//molecular_function;	ko04744(Phototransduction)
LOC101885341	22.5383	7.64377	37.4329	4.89717	2.29195	2.39E-05	0.00197475	Up Regulation	NC_007129.7	3028230	3037098	+	6143	LOC101885341	-	-	-	-	-	101885341	-	-	-	-
c1qbp	1508.06	1976.77	1039.35	0.525782	-0.927463	2.45E-05	0.00201694	Nodiff	NC_007116.7	3914402	3927763	-	1127	c1qbp	GO:0005759;GO:0003674;GO:0008150	K15414	-	F1R3F7	complement component 1 Q subcomponent-binding protein, mitochondrial	334619	GO:0008150//biological_process;	GO:0005759//mitochondrial matrix;	GO:0003674//molecular_function;	-
elac1	242.385	329.094	155.676	0.473044	-1.07995	2.48E-05	0.00202986	Down Regulation	NC_007116.7	6854454	6864127	+	1475	elac1	GO:0034414;GO:0016891;GO:0042779;GO:0090502;GO:0042781	K00784	[EC:3.1.26.11]	Q6DBV0	zinc phosphodiesterase ELAC protein 1	445109	GO:0034414//tRNA 3'-trailer cleavage, endonucleolytic;GO:0042779//tRNA 3'-trailer cleavage;GO:0090502//RNA phosphodiester bond hydrolysis, endonucleolytic;	-	GO:0016891//endoribonuclease activity, producing 5'-phosphomonoesters;GO:0042781//3'-tRNA processing endoribonuclease activity;	-
si:ch211-197e7.1	8.40989	0.707837	16.1119	22.7622	4.50857	2.49E-05	0.00203335	Up Regulation	NC_007115.7	49764636	49808679	-	3980	si:ch211-197e7.1	GO:0005524;GO:0000166	-	-	NACHT, LRR and PYD domains-containing protein 3-like	100331576		-	-	GO:0005524//ATP binding;GO:0000166//nucleotide binding;	-
cxcl8a	23.9216	6.87359	40.9696	5.96044	2.57542	2.57E-05	0.00209141	Up Regulation	NC_007112.7	14253145	14254126	+	649	cxcl8a	GO:0002244;GO:0005615;GO:0042127;GO:0032496;GO:0002523;GO:0002631;GO:0005576;GO:0071305;GO:0008009;GO:0006935;GO:0001570;GO:1990266;GO:0009611;GO:0007186;GO:0060218;GO:0030593;GO:0045236;GO:0071621;GO:0002690;GO:0070098;GO:0006954;GO:0098508;GO:0006952;GO:0006955;GO:0009617	K10030	-	A0A0G2KYH9	permeability factor 2 isoform X1	100002946	GO:0002244//hematopoietic progenitor cell differentiation;GO:0042127//regulation of cell population proliferation;GO:0032496//response to lipopolysaccharide;GO:0002523//leukocyte migration involved in inflammatory response;GO:0002631//regulation of granuloma formation;GO:0071305//cellular response to vitamin D;GO:0006935//chemotaxis;GO:0001570//vasculogenesis;GO:1990266//neutrophil migration;GO:0…	GO:0005615//extracellular space;GO:0005576//extracellular region;	GO:0008009//chemokine activity;GO:0045236//CXCR chemokine receptor binding;	ko05132(Salmonella infection);ko04622(RIG-I-like receptor signaling pathway);ko04621(NOD-like receptor signaling pathway);ko04620(Toll-like receptor signaling pathway);ko04218(Cellular senescence);ko04060(Cytokine-cytokine receptor interaction)
si:ch211-195h23.3	153.884	211.795	95.9735	0.453143	-1.14196	2.61E-05	0.00212027	Down Regulation	NC_007113.7	43894283	43956017	+	8817	si:ch211-195h23.3	GO:0005634;GO:0005737;GO:0006954;GO:0003924;GO:0097194;GO:0000166;GO:0005525;GO:0032088;GO:0042981;GO:0045087;GO:0097200	-	-	B0V1H3	caspase recruitment domain-containing protein 8	100170660	GO:0006954//inflammatory response;GO:0097194//execution phase of apoptosis;GO:0032088//negative regulation of NF-kappaB transcription factor activity;GO:0042981//regulation of apoptotic process;GO:0045087//innate immune response;	GO:0005634//nucleus;GO:0005737//cytoplasm;	GO:0003924//GTPase activity;GO:0000166//nucleotide binding;GO:0005525//GTP binding;GO:0097200//cysteine-type endopeptidase activity involved in execution phase of apoptosis;	-
tec	65.316	32.1502	98.4817	3.06317	1.61503	2.64E-05	0.00213368	Up Regulation	NC_007134.7	44110721	44147672	+	2747	tec	GO:0016310;GO:0004715;GO:0005524;GO:0016301;GO:0005622;GO:0006468;GO:0035556;GO:0004713;GO:0004672;GO:0000166;GO:0016740;GO:0018108	K07364	[EC:2.7.10.2]	A9ULT3	tyrosine-protein kinase Tec	571588	GO:0016310//phosphorylation;GO:0006468//protein phosphorylation;GO:0035556//intracellular signal transduction;GO:0018108//peptidyl-tyrosine phosphorylation;	GO:0005622//intracellular anatomical structure;	GO:0004715//non-membrane spanning protein tyrosine kinase activity;GO:0005524//ATP binding;GO:0016301//kinase activity;GO:0004713//protein tyrosine kinase activity;GO:0004672//protein kinase activity;GO:0000166//nucleotide binding;GO:0016740//transferase activity;	-
si:ch211-213a13.1	233.079	111.727	354.432	3.17232	1.66554	2.66E-05	0.00214778	Up Regulation	NC_007133.7	8979865	8996338	+	2667	si:ch211-213a13.1	-	-	-	-	-	100535646	-	-	-	-
si:ch211-190o6.3	13.9107	3.07401	24.7475	8.05055	3.00909	2.70E-05	0.00217429	Up Regulation	NC_007136.7	28555193	28579729	+	2468	si:ch211-190o6.3	GO:0016020;GO:0055085;GO:0016021;GO:0022857	-	-	-	-	799543	GO:0055085//transmembrane transport;	GO:0016020//membrane;GO:0016021//integral component of membrane;	GO:0022857//transmembrane transporter activity;	-
ift74	460.908	310.336	611.48	1.97038	0.978471	2.76E-05	0.00221344	Nodiff	NC_007116.7	453791	478811	+	2811	ift74	GO:0030992;GO:0007369;GO:0005929;GO:0035776;GO:0005813;GO:0060271;GO:0048487;GO:0042073	-	-	-	-	436658	GO:0007369//gastrulation;GO:0035776//pronephric proximal tubule development;GO:0060271//cilium assembly;GO:0042073//intraciliary transport;	GO:0030992//intraciliary transport particle B;GO:0005929//cilium;GO:0005813//centrosome;	GO:0048487//beta-tubulin binding;	-
zgc:162936	112.692	66.7944	158.59	2.37431	1.24751	2.78E-05	0.00222143	Up Regulation	NC_007126.7	924464	931809	-	1965	zgc:162936	GO:0003676	-	-	gastrula zinc finger protein XlCGF57.1	100005727		-	-	GO:0003676//nucleic acid binding;	-
zgc:174314	21.4635	35.6409	7.28623	0.204435	-2.29029	2.79E-05	0.00222143	Down Regulation	NC_007115.7	57855379	57869437	-	1748	zgc:174314	GO:0008150;GO:0003676	-	-	A8KBW9	zinc finger protein 37-like	100007842	GO:0008150//biological_process;	-	GO:0003676//nucleic acid binding;	-
cavin4a	1062.83	1392.78	732.877	0.526196	-0.926328	2.84E-05	0.0022509	Nodiff	NC_007113.7	42191592	42198600	+	1293	cavin4a	-	-	-	-	-	552940	-	-	-	-
LOC100006764	45.0295	21.4741	68.5849	3.19384	1.67529	2.88E-05	0.00226757	Up Regulation	NC_007133.7	7521358	7573015	-	6628	LOC100006764	-	-	-	uncharacterized protein LOC100006764	100006764		-	-	-	-
si:ch211-196f2.3	177.329	107.882	246.777	2.28748	1.19376	2.88E-05	0.00226757	Up Regulation	NC_007118.7	26088003	26110814	+	5128	si:ch211-196f2.3	GO:0016020;GO:0016021	-	-	-	-	566363	-	GO:0016020//membrane;GO:0016021//integral component of membrane;	-	-
pemt	123.17	171.918	74.4219	0.432891	-1.20792	2.88E-05	0.00226757	Down Regulation	NC_007123.7	1286531	1388444	+	2464	pemt	-	K00551	-	Q7ZVZ2	phosphatidylethanolamine N-methyltransferase	393127	-	-	-	ko00564(Glycerophospholipid metabolism)
mtmr10	347.003	230.462	463.544	2.01137	1.00818	2.90E-05	0.00227275	Up Regulation	NC_007118.7	30725298	30771150	+	5518	mtmr10	-	K18085	-	F1Q8B7	myotubularin-related protein 10	555239	-	-	-	-
LOC402866	60.1921	88.1182	32.2659	0.366166	-1.44943	3.00E-05	0.00234266	Down Regulation	NC_007134.7	45339674	45366415	+	5576	LOC402866	-	-	-	trichohyalin isoform X3	402866		-	-	-	-
zc2hc1c	21.0515	2.50323	39.5997	15.8195	3.98363	3.02E-05	0.00235342	Up Regulation	NC_007128.7	50248124	50259679	+	1827	zc2hc1c	-	-	-	E7F5P9	zinc finger C2HC domain-containing protein 1C	799591	-	-	-	-
LOC103910009	47.4913	71.2726	23.71	0.332666	-1.58785	3.03E-05	0.00235342	Down Regulation	NW_008805553.1	6150	8988	-	817	LOC103910009	-	-	-	solute carrier family 2, facilitated glucose transporter member 9	103910009		-	-	-	-
calcoco1a	1071.51	740.874	1402.14	1.89255	0.920328	3.11E-05	0.00240798	Nodiff	NC_007134.7	35981162	36003403	-	4158	calcoco1a	GO:0005634;GO:0005737	-	-	A2BGD5	calcium-binding and coiled-coil domain-containing protein 1	334971	-	GO:0005634//nucleus;GO:0005737//cytoplasm;	-	-
alpk1	125.579	76.2975	174.861	2.29183	1.1965	3.13E-05	0.00240798	Up Regulation	NC_007118.7	1111459	1136533	-	6242	alpk1	-	K08868	-	alpha-protein kinase 1	100333928		-	-	-	-
tnni2a.4	34177.3	44317.8	24036.8	0.542373	-0.882643	3.13E-05	0.00240798	Nodiff	NC_007136.7	31277415	31288725	+	854	tnni2a.4	GO:0003674;GO:0060048;GO:0003009;GO:0030239;GO:0005861	-	-	-	-	494164	GO:0060048//cardiac muscle contraction;GO:0003009//skeletal muscle contraction;GO:0030239//myofibril assembly;	GO:0005861//troponin complex;	GO:0003674//molecular_function;	-
LOC101883084	9.12271	1.05136	17.1941	16.354	4.03158	3.19E-05	0.00244615	Up Regulation	NC_007115.7	73178689	73184350	-	1191	LOC101883084	-	-	-	NACHT, LRR and PYD domains-containing protein 3-like	101883084		-	-	-	-
dnajc15	311.639	417.113	206.165	0.494267	-1.01664	3.21E-05	0.00245829	Down Regulation	NC_007120.7	18215949	18278578	+	1143	dnajc15	GO:0016020;GO:0016021;GO:0048793	K09535	-	B0S5G4	dnaJ homolog subfamily C member 15	445082	GO:0048793//pronephros development;	GO:0016020//membrane;GO:0016021//integral component of membrane;	-	-
si:ch211-202h22.9	18.3566	5.49178	31.2214	5.68512	2.50719	3.29E-05	0.00250585	Up Regulation	NC_007112.7	54626477	54637378	+	703	si:ch211-202h22.9	GO:0016020;GO:0016021	-	-	B8A4G9	lipopolysaccharide-induced tumor necrosis factor-alpha factor-like	559480	-	GO:0016020//membrane;GO:0016021//integral component of membrane;	-	-
LOC100333265	34.8274	15.2067	54.4481	3.58053	1.84017	3.32E-05	0.00251945	Up Regulation	NC_007132.7	5846923	5856123	-	1501	LOC100333265	GO:0007186;GO:0016020;GO:0051482;GO:0007596;GO:0004930;GO:0005887;GO:0035025;GO:0015057;GO:0016021;GO:0070493	K04235	-	E7F8C4	proteinase-activated receptor 3-like	100333265	GO:0007186//G protein-coupled receptor signaling pathway;GO:0051482//positive regulation of cytosolic calcium ion concentration involved in phospholipase C-activating G protein-coupled signaling pathway;GO:0007596//blood coagulation;GO:0035025//positive regulation of Rho protein signal transduction;GO:0070493//thrombin-activated receptor signaling pathway;	GO:0016020//membrane;GO:0005887//integral component of plasma membrane;GO:0016021//integral component of membrane;	GO:0004930//G protein-coupled receptor activity;GO:0015057//thrombin-activated receptor activity;	ko04080(Neuroactive ligand-receptor interaction)
LOC108183464	16.7959	3.09712	30.4946	9.84612	3.29956	3.32E-05	0.00251945	Up Regulation	NC_007115.7	69714465	69746145	+	3110	LOC108183464	-	-	-	-	-	108183464	-	-	-	-
crygm2d1	2309.57	3165.06	1454.07	0.459414	-1.12213	3.40E-05	0.00256	Down Regulation	NC_007120.7	22338654	22339472	-	629	crygm2d1	GO:0003674;GO:0005575;GO:0008150	-	-	Q504G5	crystallin, gamma M2d1	553710	GO:0008150//biological_process;	GO:0005575//cellular_component;	GO:0003674//molecular_function;	-
LOC100334883	84.1576	48.425	119.89	2.47579	1.30789	3.40E-05	0.00256	Up Regulation	NC_007114.7	1314264	1322858	-	3044	LOC100334883	-	-	-	-	-	100334883	-	-	-	-
sult1st2	191.841	35.4552	348.227	9.8216	3.29596	3.41E-05	0.00256	Up Regulation	NC_007119.7	46513199	46524972	-	1879	sult1st2	GO:0008146;GO:0016740	-	-	Q7ZUS4	cytosolic sulfotransferase 2	791732	-	-	GO:0008146//sulfotransferase activity;GO:0016740//transferase activity;	-
zgc:114046	99.9449	140.987	58.903	0.417791	-1.25915	3.43E-05	0.00256795	Down Regulation	NC_007136.7	35043554	35045615	-	2062	zgc:114046	GO:0005634;GO:0003677;GO:0046982;GO:0005694;GO:0000786	-	-	-	-	541335	-	GO:0005634//nucleus;GO:0005694//chromosome;GO:0000786//nucleosome;	GO:0003677//DNA binding;GO:0046982//protein heterodimerization activity;	-
si:ch1073-100f3.2	48.0961	72.0458	24.1463	0.335153	-1.57711	3.60E-05	0.00268893	Down Regulation	NC_007114.7	50030186	50046154	-	3611	si:ch1073-100f3.2	GO:0015729;GO:0016020;GO:0015709;GO:0015141;GO:0071422;GO:0006839;GO:0071423;GO:1902358;GO:0015116;GO:0016021;GO:0035435;GO:0015297;GO:0055085;GO:0008272;GO:0015131;GO:1902356;GO:0005743;GO:0015140;GO:0015117	-	-	-	-	100332610	GO:0015729//oxaloacetate transport;GO:0015709//thiosulfate transport;GO:0071422//succinate transmembrane transport;GO:0006839//mitochondrial transport;GO:0071423//malate transmembrane transport;GO:1902358//sulfate transmembrane transport;GO:0035435//phosphate ion transmembrane transport;GO:0055085//transmembrane transport;GO:0008272//sulfate transport;GO:1902356//oxaloacetate(2-) transmembrane tr…	GO:0016020//membrane;GO:0016021//integral component of membrane;GO:0005743//mitochondrial inner membrane;	GO:0015141//succinate transmembrane transporter activity;GO:0015116//sulfate transmembrane transporter activity;GO:0015297//antiporter activity;GO:0015131//oxaloacetate transmembrane transporter activity;GO:0015140//malate transmembrane transporter activity;GO:0015117//thiosulfate transmembrane transporter activity;	-
nt5c3a	1309.67	1707.51	911.835	0.534015	-0.905049	3.67E-05	0.0027296	Nodiff	NC_007127.7	7216809	7239302	-	1617	nt5c3a	GO:0000287;GO:0016020;GO:0008253;GO:0005737;GO:0009117;GO:0016787;GO:0000166;GO:0016021;GO:0016311	K01081	[EC:3.1.3.5]	Q7SYN4	cytosolic 5'-nucleotidase 3	321720	GO:0009117//nucleotide metabolic process;GO:0016311//dephosphorylation;	GO:0016020//membrane;GO:0005737//cytoplasm;GO:0016021//integral component of membrane;	GO:0000287//magnesium ion binding;GO:0008253//5'-nucleotidase activity;GO:0016787//hydrolase activity;GO:0000166//nucleotide binding;	ko00760(Nicotinate and nicotinamide metabolism);ko00240(Pyrimidine metabolism);ko00230(Purine metabolism)
si:ch211-212g7.6	565.042	385.154	744.93	1.93411	0.951671	3.77E-05	0.00278788	Nodiff	NC_007131.7	20274999	20312919	-	5613	si:ch211-212g7.6	GO:0016020;GO:0016021	-	-	F1QK11	sphingosine-1-phosphate phosphatase 1	556439	-	GO:0016020//membrane;GO:0016021//integral component of membrane;	-	-
LOC100150177	5.5603	11.1206	0	0	#NAME?	3.77E-05	0.00278788	Down Regulation	NC_007112.7	56885965	56899734	+	1560	LOC100150177	-	-	-	B-cell receptor CD22-like	100150177		-	-	-	-
gp1bb	35.2954	54.634	15.9568	0.292067	-1.77563	3.79E-05	0.0027994	Down Regulation	NC_007119.7	4576132	4586696	-	2349	gp1bb	GO:0016020;GO:0016021	K06262	-	B8JLP1	platelet glycoprotein Ib beta chain precursor	798998	-	GO:0016020//membrane;GO:0016021//integral component of membrane;	-	ko04512(ECM-receptor interaction)
si:ch211-236g6.1	56.5485	29.5854	83.5117	2.82274	1.4971	3.87E-05	0.00284689	Up Regulation	NC_007133.7	9806702	9814216	+	1722	si:ch211-236g6.1	GO:0016020;GO:0016021	-	-	-	-	100007963	-	GO:0016020//membrane;GO:0016021//integral component of membrane;	-	-
LOC100535454	231.867	312.502	151.232	0.483938	-1.04711	3.88E-05	0.00284689	Down Regulation	NC_007112.7	59328003	59335848	+	1933	LOC100535454	GO:0009304;GO:0006359;GO:0001002;GO:0001003;GO:0000127;GO:0042791;GO:0000995;GO:0006384	-	-	general transcription factor 3C polypeptide 1 isoform X1	100535454		GO:0009304//tRNA transcription;GO:0006359//regulation of transcription by RNA polymerase III;GO:0042791//5S class rRNA transcription by RNA polymerase III;GO:0006384//transcription initiation from RNA polymerase III promoter;	GO:0000127//transcription factor TFIIIC complex;	GO:0001002//RNA polymerase III type 1 promoter sequence-specific DNA binding;GO:0001003//RNA polymerase III type 2 promoter sequence-specific DNA binding;GO:0000995//RNA polymerase III general transcription initiation factor activity;	-
2025-09-15	1241.56	1618.95	864.169	0.533784	-0.905673	3.93E-05	0.00287337	Nodiff	NC_007113.7	22353420	22363460	-	966	2025-09-15	GO:0005788;GO:0005783;GO:0008430	-	-	-	-	352923	-	GO:0005788//endoplasmic reticulum lumen;GO:0005783//endoplasmic reticulum;	GO:0008430//selenium binding;	-
tek	116.045	70.3097	161.781	2.30097	1.20224	3.97E-05	0.00289419	Up Regulation	NC_007116.7	479535	496790	+	4128	tek	GO:0016020;GO:0016310;GO:0005524;GO:0016301;GO:0006468;GO:0007169;GO:0004713;GO:0005887;GO:0004672;GO:0000166;GO:0016021;GO:0016740;GO:0018108;GO:0004714	-	-	-	-	30747	GO:0016310//phosphorylation;GO:0006468//protein phosphorylation;GO:0007169//transmembrane receptor protein tyrosine kinase signaling pathway;GO:0018108//peptidyl-tyrosine phosphorylation;	GO:0016020//membrane;GO:0005887//integral component of plasma membrane;GO:0016021//integral component of membrane;	GO:0005524//ATP binding;GO:0016301//kinase activity;GO:0004713//protein tyrosine kinase activity;GO:0004672//protein kinase activity;GO:0000166//nucleotide binding;GO:0016740//transferase activity;GO:0004714//transmembrane receptor protein tyrosine kinase activity;	-
LOC108183900	12.2103	21.7736	2.64705	0.121571	-3.04012	4.20E-05	0.00305456	Down Regulation	NC_007115.7	57782568	57791482	-	6024	LOC108183900	-	-	-	-	-	108183900	-	-	-	-
rnf213a	117.124	70.9592	163.288	2.30116	1.20236	4.24E-05	0.00307711	Up Regulation	NC_007114.7	56704131	56813944	+	16072	rnf213a	GO:0001525;GO:0016567;GO:0005737;GO:0004842;GO:0046872;GO:0016787;GO:0005829;GO:0016740;GO:0016887;GO:0002040	K22754	[EC:2.3.2.27]	E3 ubiquitin-protein ligase rnf213-alpha	503775		GO:0001525//angiogenesis;GO:0016567//protein ubiquitination;GO:0002040//sprouting angiogenesis;	GO:0005737//cytoplasm;GO:0005829//cytosol;	GO:0004842//ubiquitin-protein transferase activity;GO:0046872//metal ion binding;GO:0016787//hydrolase activity;GO:0016740//transferase activity;GO:0016887//ATP hydrolysis activity;	-
socs1a	123.944	74.4096	173.479	2.33141	1.2212	4.30E-05	0.00310665	Up Regulation	NC_007114.7	26813076	26814946	+	1129	socs1a	GO:0032868;GO:0060336;GO:0051896;GO:0046426;GO:0016567;GO:0060042;GO:0042509;GO:0005737;GO:0046627;GO:0006469;GO:0004860;GO:0035162;GO:0060334	K04694	-	Q6DEF9	suppressor of cytokine signaling 1	445073	GO:0032868//response to insulin;GO:0060336//negative regulation of interferon-gamma-mediated signaling pathway;GO:0051896//regulation of protein kinase B signaling;GO:0046426//negative regulation of receptor signaling pathway via JAK-STAT;GO:0016567//protein ubiquitination;GO:0060042//retina morphogenesis in camera-type eye;GO:0042509//regulation of tyrosine phosphorylation of STAT protein;GO:004…	GO:0005737//cytoplasm;	GO:0004860//protein kinase inhibitor activity;	ko04910(Insulin signaling pathway);ko04120(Ubiquitin mediated proteolysis)
zgc:153704	972.954	677.98	1267.93	1.87016	0.903159	4.34E-05	0.00312938	Nodiff	NC_007116.7	4482610	4493524	-	756	zgc:153704	GO:0036094	-	-	Q0D282	uncharacterized protein LOC767759 precursor	767759	-	-	GO:0036094//small molecule binding;	-
asf1bb	402.934	532.756	273.112	0.51264	-0.963981	4.36E-05	0.00313382	Nodiff	NC_007112.7	55878113	55888907	-	1547	asf1bb	GO:0003674;GO:0006333;GO:0005634;GO:0006325;GO:0006355;GO:0006351	K10753	-	Q6NY34	histone chaperone asf1b-B	792029	GO:0006333//chromatin assembly or disassembly;GO:0006325//chromatin organization;GO:0006355//regulation of transcription, DNA-templated;GO:0006351//transcription, DNA-templated;	GO:0005634//nucleus;	GO:0003674//molecular_function;	-
scpp9	39.6083	60.165	19.0516	0.316656	-1.65901	4.40E-05	0.00315552	Down Regulation	NC_007112.7	43969797	43973068	-	907	scpp9	-	-	-	B9UIU6	secretory calcium-binding phosphoprotein 9 precursor	100270763	-	-	-	-
zgc:91818	318.228	424.018	212.438	0.501011	-0.997085	4.49E-05	0.00320649	Nodiff	NC_007120.7	28817996	28867562	-	1602	zgc:91818	GO:0006886;GO:0016020;GO:0008277;GO:0008565;GO:0005622;GO:0016021	K08447	-	Q6DGA3	receptor activity-modifying protein 1 precursor	436966	GO:0006886//intracellular protein transport;GO:0008277//regulation of G protein-coupled receptor signaling pathway;	GO:0016020//membrane;GO:0005622//intracellular anatomical structure;GO:0016021//integral component of membrane;	GO:0008565//obsolete protein transporter activity;	ko04270(Vascular smooth muscle contraction)
paqr4b	133.138	183.121	83.1555	0.454101	-1.13892	4.50E-05	0.00320676	Down Regulation	NC_007123.7	13164407	13177070	+	1326	paqr4b	GO:0016020;GO:0016021	-	-	E7FEU9	progestin and adipoQ receptor family member 4-like	100148532	-	GO:0016020//membrane;GO:0016021//integral component of membrane;	-	-
tmprss3a	243.429	326.928	159.931	0.489195	-1.03152	4.73E-05	0.00335883	Down Regulation	NC_007120.7	19549408	19585925	-	2906	tmprss3a	GO:0004252;GO:0016020;GO:0008233;GO:0008236;GO:0016787;GO:0006508;GO:0005044;GO:0006898;GO:0016021	K09634	[EC:3.4.21.-]	transmembrane protease serine 3	100000148		GO:0006508//proteolysis;GO:0006898//receptor-mediated endocytosis;	GO:0016020//membrane;GO:0016021//integral component of membrane;	GO:0004252//serine-type endopeptidase activity;GO:0008233//peptidase activity;GO:0008236//serine-type peptidase activity;GO:0016787//hydrolase activity;GO:0005044//scavenger receptor activity;	-
mych	1738.36	1225.14	2251.59	1.83782	0.877997	4.79E-05	0.00338454	Nodiff	NC_007117.7	50451802	50454844	+	1920	mych	GO:0014032;GO:0005634;GO:0006355;GO:0003700;GO:0046983	-	-	B2KUA9	myelocytomatosis oncogene homolog	560341	GO:0014032//neural crest cell development;GO:0006355//regulation of transcription, DNA-templated;	GO:0005634//nucleus;	GO:0003700//DNA-binding transcription factor activity;GO:0046983//protein dimerization activity;	-
si:ch211-171h4.3	43.636	21.4586	65.8133	3.06699	1.61682	4.80E-05	0.00338454	Up Regulation	NC_007130.7	10415097	10425255	-	2404	si:ch211-171h4.3	GO:0023014;GO:0007346;GO:0005524;GO:0032147;GO:0006468;GO:0005737;GO:0004674;GO:0004672;GO:0000166;GO:0031098;GO:0006974;GO:0042981	-	-	-	-	566942	GO:0023014//signal transduction;GO:0007346//regulation of mitotic cell cycle;GO:0032147//activation of protein kinase activity;GO:0006468//protein phosphorylation;GO:0031098//stress-activated protein kinase signaling cascade;GO:0006974//cellular response to DNA damage stimulus;GO:0042981//regulation of apoptotic process;	GO:0005737//cytoplasm;	GO:0005524//ATP binding;GO:0004674//protein serine/threonine kinase activity;GO:0004672//protein kinase activity;GO:0000166//nucleotide binding;	-
cdnf	248.438	335.303	161.572	0.481869	-1.05329	4.80E-05	0.00338454	Down Regulation	NC_007115.7	9587968	9592402	-	1916	cdnf	GO:0003674;GO:0005783;GO:0005615;GO:0031175;GO:0071542	-	-	A4QNW4	cerebral dopamine neurotrophic factor precursor	100037317	GO:0031175//neuron projection development;GO:0071542//dopaminergic neuron differentiation;	GO:0005783//endoplasmic reticulum;GO:0005615//extracellular space;	GO:0003674//molecular_function;	-
ywhae2	1274.8	890.125	1659.47	1.86431	0.898639	4.86E-05	0.00341435	Nodiff	NC_007118.7	72012333	72025699	+	3030	ywhae2	GO:0005575;GO:0019904;GO:0004497;GO:0055114	K06630	-	Q5CZQ1	tyrosine 3-monooxygenase/tryptophan 5-monooxygenase activation protein, epsilon polypeptide 2	503763	GO:0055114//obsolete oxidation-reduction process;	GO:0005575//cellular_component;	GO:0019904//protein domain specific binding;GO:0004497//monooxygenase activity;	ko04621(NOD-like receptor signaling pathway);ko04114(Oocyte meiosis);ko04110(Cell cycle)
si:ch73-14h1.2	67.1868	16.4159	117.958	7.18556	2.8451	4.89E-05	0.00342985	Up Regulation	NC_007113.7	20528671	20555746	+	3034	si:ch73-14h1.2	GO:0016020;GO:0016021	-	-	ferric-chelate reductase 1	100004603		-	GO:0016020//membrane;GO:0016021//integral component of membrane;	-	-
syngr2b	439.156	580.342	297.97	0.513439	-0.961736	4.95E-05	0.00345729	Nodiff	NC_007122.7	45162138	45171154	-	905	syngr2b	GO:0003674;GO:0016020;GO:0016021;GO:0008150	-	-	A0A0R4IUH5	synaptogyrin-2	568509	GO:0008150//biological_process;	GO:0016020//membrane;GO:0016021//integral component of membrane;	GO:0003674//molecular_function;	-
LOC100005908	16.1055	4.64215	27.5688	5.93881	2.57017	5.08E-05	0.00353759	Up Regulation	NC_007127.7	23916813	23919389	+	1247	LOC100005908	-	-	-	apolipoprotein A-IV-like	100005908		-	-	-	-
si:dkey-92i17.2	44.4909	66.7343	22.2475	0.333374	-1.58479	5.28E-05	0.00366448	Down Regulation	NC_007125.7	10607446	10618241	-	1928	si:dkey-92i17.2	-	-	-	-	-	563325	-	-	-	-
zgc:136864	248.139	163.793	332.484	2.0299	1.02141	5.29E-05	0.00366448	Up Regulation	NC_007112.7	55007272	55008890	-	1406	zgc:136864	GO:0003674;GO:0005575;GO:0008150	-	-	Q24JV4	UPF0390 protein zgc136864	677749	GO:0008150//biological_process;	GO:0005575//cellular_component;	GO:0003674//molecular_function;	-
sesn1	3261.82	2279.86	4243.77	1.86142	0.896402	5.36E-05	0.00370664	Nodiff	NC_007131.7	32152337	32231160	+	4504	sesn1	GO:0003674;GO:0005634;GO:0007368;GO:1901031	K10141	-	Q6DG05	sestrin-1	436933	GO:0007368//determination of left/right symmetry;GO:1901031//regulation of response to reactive oxygen species;	GO:0005634//nucleus;	GO:0003674//molecular_function;	ko04115(p53 signaling pathway)
si:ch211-226o13.1	48.2547	18.4594	78.0501	4.22821	2.08005	5.46E-05	0.003762	Up Regulation	NC_007115.7	43700255	43727130	+	5538	si:ch211-226o13.1	GO:0005524;GO:0000166	-	-	NACHT, LRR and PYD domains-containing protein 12-like	101886579		-	-	GO:0005524//ATP binding;GO:0000166//nucleotide binding;	-
pdss1	510.992	671.118	350.865	0.522807	-0.935651	5.50E-05	0.00378274	Nodiff	NC_007135.7	6015297	6024475	-	1775	pdss1	GO:0008299;GO:0005575;GO:0016740	K12504	[EC:2.5.1.91]	Q567H1	decaprenyl-diphosphate synthase subunit 1	550349	GO:0008299//isoprenoid biosynthetic process;	GO:0005575//cellular_component;	GO:0016740//transferase activity;	ko00900(Terpenoid backbone biosynthesis)
si:ch211-106h4.4	132.535	80.9835	184.086	2.27313	1.18468	5.68E-05	0.00389492	Up Regulation	NC_007113.7	31548665	31607001	+	7824	si:ch211-106h4.4	-	-	-	MAM and LDL-receptor class A domain-containing protein 1	559790		-	-	-	-
LOC100004427	85.343	50.0526	120.633	2.41013	1.26911	5.80E-05	0.0039621	Up Regulation	NC_007114.7	19488055	19495812	-	1560	LOC100004427	GO:0004252;GO:0006508	-	-	-	-	100004427	GO:0006508//proteolysis;	-	GO:0004252//serine-type endopeptidase activity;	-
cyp2k19	67.6181	35.7611	99.475	2.78165	1.47594	5.85E-05	0.00399171	Up Regulation	NC_007114.7	12732445	12738622	+	1686	cyp2k19	GO:0020037;GO:0005506;GO:0055114;GO:0046872;GO:0016705;GO:0004497;GO:0016712;GO:0016491	-	-	-	-	562304	GO:0055114//obsolete oxidation-reduction process;	-	GO:0020037//heme binding;GO:0005506//iron ion binding;GO:0046872//metal ion binding;GO:0016705//oxidoreductase activity, acting on paired donors, with incorporation or reduction of molecular oxygen;GO:0004497//monooxygenase activity;GO:0016712//oxidoreductase activity, acting on paired donors, with incorporation or reduction of molecular oxygen, reduced flavin or flavoprotein as one donor, and in…	-
appl1	135.345	80.3174	190.372	2.37025	1.24504	5.88E-05	0.0039949	Up Regulation	NC_007122.7	42600804	42629365	+	3810	appl1	GO:0005634;GO:0003677;GO:0006355;GO:0042802;GO:0005768;GO:0030900;GO:0005515;GO:0043565;GO:0005769	-	-	-	-	571540	GO:0006355//regulation of transcription, DNA-templated;GO:0030900//forebrain development;	GO:0005634//nucleus;GO:0005768//endosome;GO:0005769//early endosome;	GO:0003677//DNA binding;GO:0042802//identical protein binding;GO:0005515//protein binding;GO:0043565//sequence-specific DNA binding;	-
si:dkey-3n22.9	40.0771	19.1803	60.974	3.17899	1.66857	5.89E-05	0.00399583	Up Regulation	NC_007130.7	10804167	10836872	-	3119	si:dkey-3n22.9	-	-	-	uncharacterized protein si:dkey-3n22.9	101886676		-	-	-	-
lhx2b	536.44	702.75	370.131	0.526689	-0.924977	5.93E-05	0.00400833	Nodiff	NC_007119.7	3085077	3101385	+	3713	lhx2b	GO:0031290;GO:0003677;GO:0010468;GO:0043010;GO:0006355;GO:0009416;GO:0007420;GO:0043565;GO:0021794;GO:0007634;GO:0007411;GO:0021537;GO:0005634;GO:0046872;GO:0030900;GO:0021554;GO:0071632	-	-	-	-	791744	GO:0031290//retinal ganglion cell axon guidance;GO:0010468//regulation of gene expression;GO:0043010//camera-type eye development;GO:0006355//regulation of transcription, DNA-templated;GO:0009416//response to light stimulus;GO:0007420//brain development;GO:0021794//thalamus development;GO:0007634//optokinetic behavior;GO:0007411//axon guidance;GO:0021537//telencephalon development;GO:0030900//for…	GO:0005634//nucleus;	GO:0003677//DNA binding;GO:0043565//sequence-specific DNA binding;GO:0046872//metal ion binding;	-
si:ch211-153b23.4	185.358	119.351	251.364	2.10609	1.07457	6.10E-05	0.00411241	Up Regulation	NC_007125.7	11450493	11456648	-	3057	si:ch211-153b23.4	GO:0016020;GO:0016779;GO:0000049;GO:0006450;GO:0003725;GO:0005737;GO:0002949;GO:0016021	-	-	F1QWR2	uncharacterized protein LOC335392	335392	GO:0006450//regulation of translational fidelity;GO:0002949//tRNA threonylcarbamoyladenosine modification;	GO:0016020//membrane;GO:0005737//cytoplasm;GO:0016021//integral component of membrane;	GO:0016779//nucleotidyltransferase activity;GO:0000049//tRNA binding;GO:0003725//double-stranded RNA binding;	-
si:dkey-21e2.16	74.4918	24.414	124.57	5.10238	2.35117	6.12E-05	0.00411293	Up Regulation	NC_007133.7	19311411	19313738	+	880	si:dkey-21e2.16	GO:0004252;GO:0008233;GO:0006508;GO:0016787;GO:0008236	-	-	Q1LUQ5	uncharacterized protein LOC556598 precursor	556598	GO:0006508//proteolysis;	-	GO:0004252//serine-type endopeptidase activity;GO:0008233//peptidase activity;GO:0016787//hydrolase activity;GO:0008236//serine-type peptidase activity;	-
twist3	116.645	161.792	71.4982	0.441913	-1.17816	6.13E-05	0.00411293	Down Regulation	NC_007134.7	2669	9339	+	1817	twist3	GO:0046983	-	-	Q6DBZ9	twist homolog 3	30176	-	-	GO:0046983//protein dimerization activity;	-
LOC103910141	117.906	4.99338	230.818	46.2249	5.5306	6.26E-05	0.00419134	Up Regulation	NC_007113.7	51772953	51782274	-	1454	LOC103910141	GO:0001775;GO:0001971;GO:0005576	-	-	A0A0G2L893	CD59 glycoprotein-like	103910141	GO:0001775//cell activation;GO:0001971//negative regulation of activation of membrane attack complex;	GO:0005576//extracellular region;	-	-
dsn1	194.638	262.3	126.975	0.484085	-1.04667	6.46E-05	0.00431363	Down Regulation	NC_007114.7	52954336	52980426	+	1473	dsn1	GO:0000922;GO:0007059;GO:0051456;GO:0000941;GO:0000070;GO:0051301;GO:0000444;GO:0000818	-	-	-	-	100002916	GO:0007059//chromosome segregation;GO:0051456//attachment of spindle microtubules to kinetochore involved in meiotic sister chromatid segregation;GO:0000070//mitotic sister chromatid segregation;GO:0051301//cell division;	GO:0000922//spindle pole;GO:0000941//inner kinetochore;GO:0000444//MIS12/MIND type complex;GO:0000818//nuclear MIS12/MIND complex;	-	-
tgm1l3	276.554	160.831	392.277	2.43906	1.28633	6.53E-05	0.00434473	Up Regulation	NC_007134.7	40234646	40276231	-	3141	tgm1l3	GO:0018149;GO:0046872;GO:0003810	-	-	protein-glutamine gamma-glutamyltransferase K-like	793448		GO:0018149//peptide cross-linking;	-	GO:0046872//metal ion binding;GO:0003810//protein-glutamine gamma-glutamyltransferase activity;	-
si:ch1073-138d10.2	197.528	129.277	265.78	2.05589	1.03976	6.60E-05	0.00438191	Up Regulation	NC_007134.7	40214110	40227397	+	3040	si:ch1073-138d10.2	-	-	-	protein-glutamine gamma-glutamyltransferase K isoform X2	334438		-	-	-	-
tnfaip8l1	82.5827	48.459	116.706	2.40835	1.26805	6.62E-05	0.00438274	Up Regulation	NC_007133.7	5153461	5171362	-	3822	tnfaip8l1	GO:0032007;GO:0042981;GO:0005737	-	-	Q7SZE8	tumor necrosis factor alpha-induced protein 8-like protein 1	393303	GO:0032007//negative regulation of TOR signaling;GO:0042981//regulation of apoptotic process;	GO:0005737//cytoplasm;	-	-
LOC108181885	13.7791	3.5184	24.0398	6.83259	2.77243	6.95E-05	0.00458186	Up Regulation	NW_001879289.5	124163	128722	+	2222	LOC108181885	-	-	-	protein NLRC3-like	108181885		-	-	-	-
chp1	167.169	107.202	227.136	2.11877	1.08323	6.96E-05	0.00458186	Up Regulation	NC_007124.7	45035790	45063613	-	1527	chp1	GO:0005575;GO:0005509	K17610	-	Q7T2F7	calcineurin B homologous protein 1	325361	-	GO:0005575//cellular_component;	GO:0005509//calcium ion binding;	-
cyp2x8	25.9823	3.41986	48.5447	14.195	3.82731	7.00E-05	0.00459163	Up Regulation	NC_007136.7	17388661	17395315	-	1303	cyp2x8	GO:0008395;GO:0020037;GO:0005506;GO:0055114;GO:0046872;GO:0016705;GO:0004497;GO:0016491	K17858	-	Q6GQM8	cytochrome P450, family 2, subfamily X, polypeptide 8 precursor	431734	GO:0055114//obsolete oxidation-reduction process;	-	GO:0008395//steroid hydroxylase activity;GO:0020037//heme binding;GO:0005506//iron ion binding;GO:0046872//metal ion binding;GO:0016705//oxidoreductase activity, acting on paired donors, with incorporation or reduction of molecular oxygen;GO:0004497//monooxygenase activity;GO:0016491//oxidoreductase activity;	-
fopnl	61.8129	89.5047	34.1212	0.381222	-1.3913	7.01E-05	0.00459163	Down Regulation	NC_007117.7	8591534	8597735	-	899	fopnl	GO:0005815;GO:0034453	K16535	-	I3ITH9	lisH domain-containing protein FOPNL	567944	GO:0034453//microtubule anchoring;	GO:0005815//microtubule organizing center;	-	-
LOC100003133	17.8382	4.22624	31.4503	7.44166	2.89563	7.12E-05	0.00465109	Up Regulation	NC_007120.7	12888056	12894058	+	1439	LOC100003133	GO:0046872;GO:0008233;GO:0006508;GO:0016787;GO:0008237;GO:0004222;GO:0008270	-	-	-	-	100003133	GO:0006508//proteolysis;	-	GO:0046872//metal ion binding;GO:0008233//peptidase activity;GO:0016787//hydrolase activity;GO:0008237//metallopeptidase activity;GO:0004222//metalloendopeptidase activity;GO:0008270//zinc ion binding;	-
aldoab	12075.9	15525.2	8626.59	0.55565	-0.847751	7.17E-05	0.00467134	Nodiff	NC_007123.7	4052180	4069833	-	1371	aldoab	GO:0005575;GO:0016829;GO:0004332;GO:0006096;GO:0003824	K01623	[EC:4.1.2.13]	Q6P043	aldolase a, fructose-bisphosphate, b	406496	GO:0006096//glycolytic process;	GO:0005575//cellular_component;	GO:0016829//lyase activity;GO:0004332//fructose-bisphosphate aldolase activity;GO:0003824//catalytic activity;	ko00051(Fructose and mannose metabolism);ko00030(Pentose phosphate pathway);ko00010(Glycolysis / Gluconeogenesis)
fabp6	1508.39	815.12	2201.66	2.70102	1.43351	7.19E-05	0.00467134	Up Regulation	NC_007132.7	30043037	30047356	+	528	fabp6	GO:0032052;GO:0008289;GO:0005737	K08755	-	Q6IMW5	gastrotropin	415166	-	GO:0005737//cytoplasm;	GO:0032052//bile acid binding;GO:0008289//lipid binding;	ko03320(PPAR signaling pathway)
dusp23b	235.81	314.783	156.837	0.49824	-1.00509	7.26E-05	0.00470758	Down Regulation	NC_007128.7	6276559	6282608	+	789	dusp23b	GO:0005634;GO:0035335;GO:0004725;GO:0004722;GO:0016791;GO:0005737;GO:0008138;GO:0006470;GO:0016311	-	-	-	-	436735	GO:0035335//peptidyl-tyrosine dephosphorylation;GO:0006470//protein dephosphorylation;GO:0016311//dephosphorylation;	GO:0005634//nucleus;GO:0005737//cytoplasm;	GO:0004725//protein tyrosine phosphatase activity;GO:0004722//protein serine/threonine phosphatase activity;GO:0016791//phosphatase activity;GO:0008138//protein tyrosine/serine/threonine phosphatase activity;	-
si:dkeyp-120h9.1	168.559	108.961	228.158	2.09395	1.06622	7.41E-05	0.00478942	Up Regulation	NC_007130.7	31743104	31765615	-	4542	si:dkeyp-120h9.1	GO:0016020;GO:0055085;GO:0016021;GO:0022857	-	-	A5PN01	Y+L amino acid transporter 1-like	566469	GO:0055085//transmembrane transport;	GO:0016020//membrane;GO:0016021//integral component of membrane;	GO:0022857//transmembrane transporter activity;	-
dhtkd1	1657.96	1141.78	2174.14	1.90417	0.929159	7.52E-05	0.00484122	Nodiff	NC_007136.7	8031999	8055229	-	3500	dhtkd1	GO:0006099;GO:0008152;GO:0004591;GO:0030976;GO:0016624;GO:0055114	-	-	-	-	494076	GO:0006099//tricarboxylic acid cycle;GO:0008152//metabolic process;GO:0055114//obsolete oxidation-reduction process;	-	GO:0004591//oxoglutarate dehydrogenase (succinyl-transferring) activity;GO:0030976//thiamine pyrophosphate binding;GO:0016624//oxidoreductase activity, acting on the aldehyde or oxo group of donors, disulfide as acceptor;	-
si:ch211-235e9.8	3918.01	5024.96	2811.05	0.559417	-0.838004	7.53E-05	0.00484122	Nodiff	NC_007125.7	46074311	46113377	-	9445	si:ch211-235e9.8	GO:0016020;GO:1904115;GO:0031307;GO:0016021;GO:0010821;GO:0008089;GO:0005739	-	-	A0A0R4IRN7	protein MGARP isoform 2	100002196	GO:0010821//regulation of mitochondrion organization;GO:0008089//anterograde axonal transport;	GO:0016020//membrane;GO:1904115//axon cytoplasm;GO:0031307//integral component of mitochondrial outer membrane;GO:0016021//integral component of membrane;GO:0005739//mitochondrion;	-	-
cyp1d1	358.346	244.647	472.045	1.92949	0.948222	7.99E-05	0.00512913	Nodiff	NC_007116.7	25606658	25621320	-	2260	cyp1d1	GO:0043231;GO:0005783;GO:0020037;GO:0005506;GO:0055114;GO:0016705;GO:0046872;GO:0070330;GO:0050649;GO:0004497;GO:0005789;GO:0016712;GO:0016491	K17813	-	Q5U396	cytochrome P450, family 1, subfamily D, polypeptide 1	492344	GO:0055114//obsolete oxidation-reduction process;	GO:0043231//intracellular membrane-bounded organelle;GO:0005783//endoplasmic reticulum;GO:0005789//endoplasmic reticulum membrane;	GO:0020037//heme binding;GO:0005506//iron ion binding;GO:0016705//oxidoreductase activity, acting on paired donors, with incorporation or reduction of molecular oxygen;GO:0046872//metal ion binding;GO:0070330//aromatase activity;GO:0050649//testosterone 6-beta-hydroxylase activity;GO:0004497//monooxygenase activity;GO:0016712//oxidoreductase activity, acting on paired donors, with incorporation o…	-
si:dkey-22i16.7	107.907	0.343527	215.47	627.23	9.29285	8.12E-05	0.00518613	Up Regulation	NC_007112.7	43945600	43948827	-	641	si:dkey-22i16.7	-	-	-	cyclin-dependent kinase inhibitor 1C	572300		-	-	-	-
si:dkey-76i15.1	568.884	743.616	394.152	0.530047	-0.915807	8.12E-05	0.00518613	Nodiff	NC_007125.7	33789297	33823520	-	3353	si:dkey-76i15.1	GO:0005882;GO:0005198	-	-	A0A2R8Q9K7	vimentin-like	798092	-	GO:0005882//intermediate filament;	GO:0005198//structural molecule activity;	-
limd1b	35.8591	54.551	17.1672	0.3147	-1.66795	8.36E-05	0.00532301	Down Regulation	NC_007130.7	2823611	2834320	-	1124	limd1b	-	-	-	LIM domain-containing protein 1 isoform X1	798800		-	-	-	-
LOC103908824	5.42421	0	10.8484	Inf	Inf	8.42E-05	0.00534699	Up Regulation	NC_007126.7	15128431	15131905	-	1607	LOC103908824	-	-	-	uncharacterized protein LOC103908824 isoform X1	103908824		-	-	-	-
si:cabz01071911.4	213.664	284.776	142.552	0.500576	-0.998338	8.48E-05	0.00537222	Nodiff	NC_007115.7	72241813	72257853	+	3101	si:cabz01071911.4	-	-	-	gastrula zinc finger protein XlCGF52.1-like	103910265		-	-	-	-
mdh1ab	2152.19	2765.67	1538.7	0.556356	-0.845921	8.55E-05	0.0054049	Nodiff	NC_007128.7	24439554	24444357	+	1657	mdh1ab	-	K00025	[EC:1.1.1.37]	malate dehydrogenase 1Ab, peroxisomal isoform mdh1x	335715		-	-	-	ko00630(Glyoxylate and dicarboxylate metabolism);ko00620(Pyruvate metabolism);ko00270(Cysteine and methionine metabolism);ko00020(Citrate cycle (TCA cycle))
zbtb47a	142.441	194.099	90.7822	0.46771	-1.09631	8.67E-05	0.00545207	Down Regulation	NC_007113.7	21309295	21321786	+	3710	zbtb47a	GO:0003676	-	-	-	-	556134	-	-	GO:0003676//nucleic acid binding;	-
ca4b	262.549	173.429	351.669	2.02774	1.01987	8.68E-05	0.00545207	Up Regulation	NC_007126.7	15390900	15401901	+	1538	ca4b	GO:0016020;GO:0046872;GO:0004089;GO:0008270;GO:0016021	K18246	[EC:4.2.1.1]	Q6DBS1	carbonic anhydrase IV b precursor	553246	-	GO:0016020//membrane;GO:0016021//integral component of membrane;	GO:0046872//metal ion binding;GO:0004089//carbonate dehydratase activity;GO:0008270//zinc ion binding;	ko00910(Nitrogen metabolism)
klf6b	14.8564	4.14078	25.572	6.17564	2.62659	8.69E-05	0.00545207	Up Regulation	NC_007113.7	48074208	48082339	+	1329	klf6b	GO:0003676	K09207	-	E7FE87	Krueppel-like factor 6	793760	-	-	GO:0003676//nucleic acid binding;	-
LOC567816	729.262	417.785	1040.74	2.49108	1.31677	8.82E-05	0.00551731	Up Regulation	NC_007126.7	21860775	21874021	+	2551	LOC567816	-	-	-	-	-	567816	-	-	-	-
slc3a2b	2993.26	2139.76	3846.75	1.79775	0.846189	9.10E-05	0.00567742	Nodiff	NC_007132.7	26721339	26725879	+	2065	slc3a2b	GO:0016020;GO:0005975;GO:0016021;GO:0003824;GO:0060142	K06519	-	Q6P3H9	solute carrier family 3 (amino acid transporter heavy chain), member 2b	399488	GO:0005975//carbohydrate metabolic process;GO:0060142//regulation of syncytium formation by plasma membrane fusion;	GO:0016020//membrane;GO:0016021//integral component of membrane;	GO:0003824//catalytic activity;	ko04216(Ferroptosis);ko04150(mTOR signaling pathway)
slc2a9l2	73.0175	41.9615	104.074	2.48022	1.31047	9.20E-05	0.0057214	Up Regulation	NC_007125.7	68778	78947	-	1884	slc2a9l2	-	-	-	solute carrier family 2, facilitated glucose transporter member 9	798023		-	-	-	-
capn3b	555.823	743.71	367.936	0.49473	-1.01529	9.21E-05	0.0057214	Down Regulation	NC_007131.7	25955118	26001426	-	3130	capn3b	GO:0004198;GO:0008233;GO:0005622;GO:0043066;GO:0005737;GO:0030163;GO:0016787;GO:0006508;GO:0008234;GO:0005509	-	-	E9QE31	calpain-3-like	100034405	GO:0043066//negative regulation of apoptotic process;GO:0030163//protein catabolic process;GO:0006508//proteolysis;	GO:0005622//intracellular anatomical structure;GO:0005737//cytoplasm;	GO:0004198//calcium-dependent cysteine-type endopeptidase activity;GO:0008233//peptidase activity;GO:0016787//hydrolase activity;GO:0008234//cysteine-type peptidase activity;GO:0005509//calcium ion binding;	-
rtn2b	738.594	957.581	519.608	0.542625	-0.881972	9.32E-05	0.00577232	Nodiff	NC_007132.7	21374290	21386120	+	2058	rtn2b	GO:0003674;GO:0016020;GO:0005783;GO:0016021;GO:0005789;GO:0008150	-	-	Q4G5T7	reticulon 2b	562639	GO:0008150//biological_process;	GO:0016020//membrane;GO:0005783//endoplasmic reticulum;GO:0016021//integral component of membrane;GO:0005789//endoplasmic reticulum membrane;	GO:0003674//molecular_function;	-
hbae1.3	65.1137	93.3764	36.8509	0.394649	-1.34136	9.38E-05	0.00579796	Down Regulation	NC_007114.7	55127554	55128280	-	564	hbae1.3	GO:0015671;GO:0020037;GO:0046872;GO:0005506;GO:0005344;GO:0005833;GO:0019825	-	-	-	-	572729	GO:0015671//oxygen transport;	GO:0005833//hemoglobin complex;	GO:0020037//heme binding;GO:0046872//metal ion binding;GO:0005506//iron ion binding;GO:0005344//oxygen carrier activity;GO:0019825//oxygen binding;	-
phb2b	981.285	1268.21	694.364	0.547517	-0.869026	9.56E-05	0.00589364	Nodiff	NC_007117.7	29707123	29714339	+	1431	phb2b	GO:0003674;GO:0016020	-	-	-	-	436954	-	GO:0016020//membrane;	GO:0003674//molecular_function;	-
LOC101882863	26.5085	50.5291	2.48781	0.0492351	-4.34417	9.58E-05	0.00589364	Down Regulation	NC_007122.7	12925334	12956240	+	3663	LOC101882863	-	-	-	-	-	101882863	-	-	-	-
zgc:86896	2633.72	3383.79	1883.65	0.55667	-0.845106	9.64E-05	0.00591549	Nodiff	NC_007114.7	36275672	36284070	+	1495	zgc:86896	GO:0030833;GO:0005856;GO:0051015;GO:0005885;GO:0034314;GO:0005737;GO:0003779;GO:0015629	K05757	-	Q6IQ91	actin-related protein 2/3 complex subunit 1A	415190	GO:0030833//regulation of actin filament polymerization;GO:0034314//Arp2/3 complex-mediated actin nucleation;	GO:0005856//cytoskeleton;GO:0005885//Arp2/3 protein complex;GO:0005737//cytoplasm;GO:0015629//actin cytoskeleton;	GO:0051015//actin filament binding;GO:0003779//actin binding;	ko05132(Salmonella infection);ko04810(Regulation of actin cytoskeleton);ko04530(Tight junction);ko04144(Endocytosis)
myo6b	418.601	289.678	547.523	1.89011	0.918472	9.74E-05	0.00596292	Nodiff	NC_007128.7	36684547	36842112	-	6813	myo6b	GO:0051015;GO:0007018;GO:0005524;GO:0003774;GO:0008017;GO:0003779;GO:0042491;GO:0016459;GO:0000166;GO:0003777;GO:0050974	K10358	-	Q68RJ3	myosin-VI	445472	GO:0007018//microtubule-based movement;GO:0042491//inner ear auditory receptor cell differentiation;GO:0050974//detection of mechanical stimulus involved in sensory perception;	GO:0016459//myosin complex;	GO:0051015//actin filament binding;GO:0005524//ATP binding;GO:0003774//cytoskeletal motor activity;GO:0008017//microtubule binding;GO:0003779//actin binding;GO:0000166//nucleotide binding;GO:0003777//microtubule motor activity;	ko05132(Salmonella infection)
r3hcc1l	368.062	253.197	482.926	1.90732	0.931544	9.96E-05	0.00607099	Nodiff	NC_007112.7	54948027	54958604	+	1877	r3hcc1l	GO:0035145;GO:0003676	-	-	E7F1G4	coiled-coil domain-containing protein R3HCC1L	561802	-	GO:0035145//exon-exon junction complex;	GO:0003676//nucleic acid binding;	-
LOC108180146	129.966	81.9757	177.956	2.17084	1.11825	9.97E-05	0.00607099	Up Regulation	NC_007130.7	7960468	7968667	+	4103	LOC108180146	-	-	-	uncharacterized protein LOC108180146	108180146		-	-	-	-
cd79b	9.90987	1.72301	18.0967	10.503	3.39273	1.00E-04	0.00607448	Up Regulation	NC_007123.7	4899122	4907188	+	2966	cd79b	GO:0016020;GO:0016021	K06507	-	A0A0R4ID76	B-cell antigen receptor complex-associated protein beta chain	100329481	-	GO:0016020//membrane;GO:0016021//integral component of membrane;	-	-
si:ch211-63p21.8	9.62799	17.6929	1.5631	0.088346	-3.50069	0.000100453	0.00608758	Down Regulation	NC_007118.7	4301311	4315192	-	4986	si:ch211-63p21.8	-	K13957	-	A0A140LGZ3	kelch-like protein 33	101887026	-	-	-	-
il1rl1	7.47623	0.687053	14.2654	20.7632	4.37595	0.000102696	0.00620652	Up Regulation	NC_007120.7	52942720	52963844	-	2433	il1rl1	GO:0016020;GO:0007165;GO:0016021	K05171	-	interleukin-1 receptor-like 1	407649		GO:0007165//signal transduction;	GO:0016020//membrane;GO:0016021//integral component of membrane;	-	ko04060(Cytokine-cytokine receptor interaction)
wu:fb97g03	9.48124	17.2947	1.66777	0.0964324	-3.37434	0.00010291	0.00620652	Down Regulation	NW_003334263.2	4485	8976	+	1399	wu:fb97g03	-	-	-	uncharacterized protein wu:fb97g03	100537766		-	-	-	-
LOC100536887	328.048	80.6916	575.404	7.13091	2.83409	0.000104803	0.0063055	Up Regulation	NC_007112.7	53786458	53791062	+	1427	LOC100536887	-	-	-	uncharacterized protein LOC100536887	100536887		-	-	-	-
zgc:153293	94.4204	131.299	57.542	0.438252	-1.19017	0.000105111	0.00630892	Down Regulation	NC_007136.7	3507419	3518587	+	1245	zgc:153293	GO:0003674;GO:0005575;GO:0008150	K16753	-	A0A0R4IV07	coiled-coil domain-containing protein 34	555710	GO:0008150//biological_process;	GO:0005575//cellular_component;	GO:0003674//molecular_function;	-
aglb	1416.68	1821.08	1012.27	0.555864	-0.847197	0.000107335	0.00642702	Nodiff	NC_007135.7	29784533	29820805	-	4559	aglb	GO:0004135;GO:0005978;GO:0005980;GO:0004134;GO:0003824	-	-	glycogen debranching enzyme	553352		GO:0005978//glycogen biosynthetic process;GO:0005980//glycogen catabolic process;	-	GO:0004135//amylo-alpha-1,6-glucosidase activity;GO:0004134//4-alpha-glucanotransferase activity;GO:0003824//catalytic activity;	-
LOC110438198	27.7007	11.676	43.7254	3.7449	1.90493	0.000107875	0.00643524	Up Regulation	NC_007131.7	46481645	46489015	-	7371	LOC110438198	-	-	-	-	-	110438198	-	-	-	-
rtn2a	414.399	541.062	287.735	0.531798	-0.911051	0.000107985	0.00643524	Nodiff	NC_007126.7	9010891	9043156	-	1918	rtn2a	GO:0003674;GO:0016020;GO:0005783;GO:0016021;GO:0005789;GO:0008150	-	-	Q4G5K8	reticulon 2a	569502	GO:0008150//biological_process;	GO:0016020//membrane;GO:0005783//endoplasmic reticulum;GO:0016021//integral component of membrane;GO:0005789//endoplasmic reticulum membrane;	GO:0003674//molecular_function;	-
LOC100002043	182.981	244.696	121.266	0.495576	-1.01282	0.000109251	0.00649527	Down Regulation	NC_007126.7	46308185	46315234	+	905	LOC100002043	-	-	-	-	-	100002043	-	-	-	-
si:ch211-286o17.1	283.928	191.172	376.684	1.97039	0.978482	0.000112702	0.00668461	Nodiff	NC_007117.7	47424515	47460009	+	3577	si:ch211-286o17.1	GO:0016020;GO:0007155;GO:0016021	-	-	-	-	100332904	GO:0007155//cell adhesion;	GO:0016020//membrane;GO:0016021//integral component of membrane;	-	-
LOC100538052	6.08369	11.8338	0.333554	0.0281865	-5.14885	0.000113125	0.00669383	Down Regulation	NW_003336961.1	472	8323	+	1564	LOC100538052	-	-	-	protein phosphatase Slingshot homolog 3-like	100538052		-	-	-	-
krt93	74.4531	30.0706	118.836	3.95188	1.98254	0.000118553	0.00699855	Up Regulation	NC_007122.7	11454550	11458210	-	1619	krt93	GO:0005882;GO:0005198;GO:0008150	K07604	-	Q1RLR3	uncharacterized protein LOC678611	678611	GO:0008150//biological_process;	GO:0005882//intermediate filament;	GO:0005198//structural molecule activity;	-
LOC101882135	18.2848	6.19191	30.3777	4.90604	2.29456	0.000118966	0.00700641	Up Regulation	NW_003336994.1	402	14561	+	1288	LOC101882135	-	-	-	-	-	101882135	-	-	-	-
zgc:113142	15.6332	2.43855	28.8279	11.8217	3.56337	0.000119693	0.00703275	Up Regulation	NC_007128.7	51627209	51638206	+	2138	zgc:113142	GO:0016020;GO:0016021;GO:0055114;GO:0016491	-	-	Q5EB01	uncharacterized protein LOC503524 precursor	503524	GO:0055114//obsolete oxidation-reduction process;	GO:0016020//membrane;GO:0016021//integral component of membrane;	GO:0016491//oxidoreductase activity;	-
slc12a7b	1533.16	1961.56	1104.75	0.563199	-0.828284	0.000123394	0.00722028	Nodiff	NC_007135.7	39778648	39885803	-	4849	slc12a7b	GO:0016020;GO:0006884;GO:0055085;GO:0015379;GO:0006811;GO:0005887;GO:0007268;GO:0016021;GO:0071805;GO:0015377;GO:1902476;GO:0005215	K13627	-	solute carrier family 12 member 7 isoform X1	567667		GO:0006884//cell volume homeostasis;GO:0055085//transmembrane transport;GO:0006811//ion transport;GO:0007268//chemical synaptic transmission;GO:0071805//potassium ion transmembrane transport;GO:1902476//chloride transmembrane transport;	GO:0016020//membrane;GO:0005887//integral component of plasma membrane;GO:0016021//integral component of membrane;	GO:0015379//potassium:chloride symporter activity;GO:0015377//cation:chloride symporter activity;GO:0005215//transporter activity;	-
lpin1	1016.8	535.909	1497.69	2.79466	1.48267	0.000123567	0.00722028	Up Regulation	NC_007128.7	30442730	30470264	+	5110	lpin1	GO:0005634;GO:0005741;GO:0003713;GO:0045944;GO:0016311;GO:0008195;GO:0009062;GO:0019432	-	-	-	-	799099	GO:0045944//positive regulation of transcription by RNA polymerase II;GO:0016311//dephosphorylation;GO:0009062//fatty acid catabolic process;GO:0019432//triglyceride biosynthetic process;	GO:0005634//nucleus;GO:0005741//mitochondrial outer membrane;	GO:0003713//transcription coactivator activity;GO:0008195//phosphatidate phosphatase activity;	-
zgc:173713	13.1626	22.8227	3.50251	0.153466	-2.70401	0.000124031	0.00722028	Down Regulation	NC_007115.7	56710226	56722887	-	2869	zgc:173713	GO:0003676	-	-	-	-	100137115	-	-	GO:0003676//nucleic acid binding;	-
bbox1	448.731	584.344	313.119	0.535848	-0.900104	0.000124036	0.00722028	Nodiff	NC_007118.7	34296781	34315292	+	3847	bbox1	GO:0005506;GO:0045329;GO:0008336;GO:0055114;GO:0016491	-	-	-	-	572649	GO:0045329//carnitine biosynthetic process;GO:0055114//obsolete oxidation-reduction process;	-	GO:0005506//iron ion binding;GO:0008336//gamma-butyrobetaine dioxygenase activity;GO:0016491//oxidoreductase activity;	-
epgn	389.521	269.789	509.253	1.8876	0.916554	0.000124533	0.00723245	Nodiff	NC_007119.7	32406878	32412923	+	1128	epgn	GO:0016020;GO:0016021	-	-	A0A0R4IWG0	epigen	100005297	-	GO:0016020//membrane;GO:0016021//integral component of membrane;	-	-
fam46ab	136.084	184.162	88.0055	0.477869	-1.06531	0.000125324	0.00726155	Down Regulation	NC_007134.7	40275400	40283083	+	2144	fam46ab	GO:0003674;GO:0005575;GO:0008150	-	-	A7MBZ2	uncharacterized protein LOC571146	571146	GO:0008150//biological_process;	GO:0005575//cellular_component;	GO:0003674//molecular_function;	-
wu:fb74b10	161.834	218.299	105.368	0.482679	-1.05086	0.000126301	0.00730133	Down Regulation	NW_003336064.1	20527	25785	-	984	wu:fb74b10	-	-	-	uncharacterized protein wu:fb74b10	101885888		-	-	-	-
timm8b	528.863	686.811	370.914	0.540052	-0.888829	0.000126633	0.00730364	Nodiff	NC_007116.7	30089761	30090249	+	384	timm8b	GO:0016020;GO:0046873;GO:0046872;GO:0098655;GO:0005739;GO:0030001;GO:0015031	-	-	-	-	793663	GO:0098655//cation transmembrane transport;GO:0030001//metal ion transport;GO:0015031//protein transport;	GO:0016020//membrane;GO:0005739//mitochondrion;	GO:0046873//metal ion transmembrane transporter activity;GO:0046872//metal ion binding;	-
zmp:0000000660	62.0787	35.3097	88.8478	2.51624	1.33127	0.000129181	0.00743354	Up Regulation	NC_007118.7	64377677	64589803	-	5739	zmp:0000000660	GO:0007165;GO:0043547;GO:0005096	K18440	-	E7F7Y0	arf-GAP with Rho-GAP domain, ANK repeat and PH domain-containing protein 2	559690	GO:0007165//signal transduction;GO:0043547//positive regulation of GTPase activity;	-	GO:0005096//GTPase activator activity;	ko04144(Endocytosis)
LOC110437803	138.215	186.685	89.7447	0.480727	-1.05671	0.0001313	0.00753816	Down Regulation	NW_003336739.1	737	6604	+	2741	LOC110437803	-	-	-	gastrula zinc finger protein XlCGF52.1-like	110437803		-	-	-	-
fzd4	330.355	228.51	432.199	1.89138	0.919437	0.000133445	0.00764287	Nodiff	NW_003335385.1	66381	79211	+	5913	fzd4	GO:0016020;GO:0007275;GO:0042813;GO:0016055;GO:0004888;GO:0016021;GO:0007166	-	-	-	-	30363	GO:0007275//multicellular organism development;GO:0016055//Wnt signaling pathway;GO:0007166//cell surface receptor signaling pathway;	GO:0016020//membrane;GO:0016021//integral component of membrane;	GO:0042813//Wnt-activated receptor activity;GO:0004888//transmembrane signaling receptor activity;	-
zgc:194246	43.633	9.7981	77.4678	7.90641	2.98302	0.000133733	0.00764287	Up Regulation	NC_007125.7	34512011	34513103	-	738	zgc:194246	GO:0007130;GO:0003674;GO:0005575;GO:0007131;GO:0007283	K19536	-	B3DHF5	synaptonemal complex central element protein 3	100005931	GO:0007130//synaptonemal complex assembly;GO:0007131//reciprocal meiotic recombination;GO:0007283//spermatogenesis;	GO:0005575//cellular_component;	GO:0003674//molecular_function;	-
LOC100007503	67.8066	38.9444	96.6688	2.48222	1.31163	0.000134062	0.00764429	Up Regulation	NC_007133.7	8307953	8325707	+	2545	LOC100007503	GO:0009986;GO:0006955;GO:0005102	-	-	F1QY11	uncharacterized protein LOC100007503	100007503	GO:0006955//immune response;	GO:0009986//cell surface;	GO:0005102//signaling receptor binding;	-
mrpl30	575.651	744.382	406.92	0.546655	-0.871297	0.000137393	0.00781646	Nodiff	NC_007120.7	21824772	21825883	-	775	mrpl30	GO:0015934;GO:0006412;GO:0003735;GO:0005739	K02907	-	Q502J9	39S ribosomal protein L30, mitochondrial	553799	GO:0006412//translation;	GO:0015934//large ribosomal subunit;GO:0005739//mitochondrion;	GO:0003735//structural constituent of ribosome;	ko03010(Ribosome)
hsd17b8	144.473	194.91	94.0354	0.482456	-1.05153	0.000138251	0.00783038	Down Regulation	NC_007130.7	7173871	7179691	+	920	hsd17b8	GO:0055114;GO:0016491	K13370	-	Q561S1	estradiol 17-beta-dehydrogenase 8	64815	GO:0055114//obsolete oxidation-reduction process;	-	GO:0016491//oxidoreductase activity;	ko00140(Steroid hormone biosynthesis);ko00061(Fatty acid biosynthesis)
gh1	208.951	65.9226	351.979	5.33928	2.41665	0.000138327	0.00783038	Up Regulation	NC_007114.7	22327741	22332913	+	1194	gh1	GO:0005615;GO:0070186;GO:0005131;GO:0050996;GO:0060612;GO:0005179;GO:0005576;GO:0010469	K05438	-	Q1JQ34	somatotropin precursor	407639	GO:0050996//positive regulation of lipid catabolic process;GO:0060612//adipose tissue development;GO:0010469//regulation of signaling receptor activity;	GO:0005615//extracellular space;GO:0005576//extracellular region;	GO:0070186//growth hormone activity;GO:0005131//growth hormone receptor binding;GO:0005179//hormone activity;	ko04080(Neuroactive ligand-receptor interaction);ko04060(Cytokine-cytokine receptor interaction)
nars	1131.07	1451.01	811.123	0.559006	-0.839064	0.000138574	0.00783038	Nodiff	NC_007132.7	944697	965598	+	2467	nars	GO:0005524;GO:0005737;GO:0003676;GO:0006421;GO:0000166;GO:0006418;GO:0004816;GO:0004812	K01893	[EC:6.1.1.22]	asparagine--tRNA ligase, cytoplasmic	568332		GO:0006421//asparaginyl-tRNA aminoacylation;GO:0006418//tRNA aminoacylation for protein translation;	GO:0005737//cytoplasm;	GO:0005524//ATP binding;GO:0003676//nucleic acid binding;GO:0000166//nucleotide binding;GO:0004816//asparagine-tRNA ligase activity;GO:0004812//aminoacyl-tRNA ligase activity;	ko00970(Aminoacyl-tRNA biosynthesis)
slc35c2	329.122	440.721	217.522	0.493558	-1.01871	0.000139124	0.00784376	Down Regulation	NC_007134.7	20431238	20444013	+	2819	slc35c2	GO:0016020;GO:0016021;GO:0005793;GO:0015786	K15280	-	Q7ZW48	solute carrier family 35 member C2	323482	GO:0015786//UDP-glucose transmembrane transport;	GO:0016020//membrane;GO:0016021//integral component of membrane;GO:0005793//endoplasmic reticulum-Golgi intermediate compartment;	-	-
cyp2j20	43.136	64.2341	22.0379	0.343087	-1.54336	0.000140445	0.00790053	Down Regulation	NC_007131.7	25597488	25616418	+	2228	cyp2j20	GO:0008395;GO:0020037;GO:0005506;GO:0055114;GO:0046872;GO:0016705;GO:0004497;GO:0016712;GO:0016491	-	-	cytochrome P450 2J5	797309		GO:0055114//obsolete oxidation-reduction process;	-	GO:0008395//steroid hydroxylase activity;GO:0020037//heme binding;GO:0005506//iron ion binding;GO:0046872//metal ion binding;GO:0016705//oxidoreductase activity, acting on paired donors, with incorporation or reduction of molecular oxygen;GO:0004497//monooxygenase activity;GO:0016712//oxidoreductase activity, acting on paired donors, with incorporation or reduction of molecular oxygen, reduced fl…	-
lsm3	411.301	535.122	287.481	0.537225	-0.8964	0.000148927	0.00832585	Nodiff	NC_007133.7	31661730	31672281	-	599	lsm3	GO:0003723;GO:1990726;GO:0000398;GO:0000932;GO:0046540;GO:0071013;GO:0005688;GO:0033962;GO:0071011;GO:0000956	K12622	-	E7EZE6	U6 snRNA-associated Sm-like protein LSm3	100535720	GO:0000398//mRNA splicing, via spliceosome;GO:0033962//P-body assembly;GO:0000956//nuclear-transcribed mRNA catabolic process;	GO:1990726//Lsm1-7-Pat1 complex;GO:0000932//P-body;GO:0046540//U4/U6 x U5 tri-snRNP complex;GO:0071013//catalytic step 2 spliceosome;GO:0005688//U6 snRNP;GO:0071011//precatalytic spliceosome;	GO:0003723//RNA binding;	ko03040(Spliceosome);ko03018(RNA degradation)
six2b	64.4908	36.9295	92.052	2.49264	1.31768	0.000149045	0.00832585	Up Regulation	NC_007123.7	25610224	25612007	-	966	six2b	GO:0005634;GO:0003677;GO:0006355;GO:0043565	-	-	B3DIJ7	SIX homeobox 2b	566454	GO:0006355//regulation of transcription, DNA-templated;	GO:0005634//nucleus;	GO:0003677//DNA binding;GO:0043565//sequence-specific DNA binding;	-
med28	212.166	281.056	143.275	0.509772	-0.972075	0.000149323	0.00832585	Nodiff	NC_007112.7	21309396	21312596	+	899	med28	-	-	-	-	-	493610	-	-	-	-
myhc4	608.161	417.72	798.602	1.91181	0.93494	0.000149507	0.00832585	Nodiff	NC_007116.7	32221695	32233866	+	6047	myhc4	GO:0051015;GO:0007018;GO:0005524;GO:0003774;GO:0008017;GO:0003779;GO:0016459;GO:0000166;GO:0003777	K10352	-	Q508P7	myosin heavy chain 4	334274	GO:0007018//microtubule-based movement;	GO:0016459//myosin complex;	GO:0051015//actin filament binding;GO:0005524//ATP binding;GO:0003774//cytoskeletal motor activity;GO:0008017//microtubule binding;GO:0003779//actin binding;GO:0000166//nucleotide binding;GO:0003777//microtubule motor activity;	ko04810(Regulation of actin cytoskeleton);ko04530(Tight junction);ko04270(Vascular smooth muscle contraction)
hbz	39.3834	58.7879	19.979	0.339848	-1.55704	0.000149665	0.00832585	Down Regulation	NC_007123.7	20336087	20337274	+	743	hbz	GO:0015671;GO:0020037;GO:0046872;GO:0005344;GO:0005833;GO:0019825	-	-	A3KP86	uncharacterized protein LOC563335	563335	GO:0015671//oxygen transport;	GO:0005833//hemoglobin complex;	GO:0020037//heme binding;GO:0046872//metal ion binding;GO:0005344//oxygen carrier activity;GO:0019825//oxygen binding;	-
pde1cb	18.6456	30.6551	6.63604	0.216474	-2.20773	0.000151179	0.00839146	Down Regulation	NC_007113.7	50414384	50583893	+	3407	pde1cb	GO:0046872;GO:0004114;GO:0008081;GO:0007165;GO:0016787	K13755	[EC:3.1.4.17]	calcium/calmodulin-dependent 3',5'-cyclic nucleotide phosphodiesterase 1C isoform X3	100536162		GO:0007165//signal transduction;	-	GO:0046872//metal ion binding;GO:0004114//3',5'-cyclic-nucleotide phosphodiesterase activity;GO:0008081//phosphoric diester hydrolase activity;GO:0016787//hydrolase activity;	ko04020(Calcium signaling pathway);ko00230(Purine metabolism)
zgc:92590	144.833	1.42338	288.242	202.506	7.66182	0.000151838	0.00840939	Up Regulation	NC_007127.7	25126937	25130075	+	859	zgc:92590	GO:0004252;GO:0005615;GO:0008233;GO:0006508;GO:0016787;GO:0008236	-	-	Q5XIZ0	uncharacterized protein LOC474322 precursor	474322	GO:0006508//proteolysis;	GO:0005615//extracellular space;	GO:0004252//serine-type endopeptidase activity;GO:0008233//peptidase activity;GO:0016787//hydrolase activity;GO:0008236//serine-type peptidase activity;	-
amfrb	55.337	30.4973	80.1767	2.62897	1.3945	0.000153629	0.00847368	Up Regulation	NC_007118.7	35245594	35268175	+	2567	amfrb	GO:0016020;GO:0016021	-	-	-	-	101884807	-	GO:0016020//membrane;GO:0016021//integral component of membrane;	-	-
LOC110437806	11.7774	2.83905	20.7157	7.2967	2.86724	0.000153674	0.00847368	Up Regulation	NW_018394398.1	7	12782	+	668	LOC110437806	-	-	-	-	-	110437806	-	-	-	-
opn1mw2	263.35	180.968	345.733	1.91047	0.933926	0.000154651	0.00850883	Nodiff	NC_007117.7	41186338	41189464	+	1647	opn1mw2	GO:0007186;GO:0016020;GO:0007165;GO:0007601;GO:0018298;GO:0004930;GO:0007602;GO:0016021;GO:0050896;GO:0009881	-	-	Q8AYM8	green-sensitive opsin-2	360151	GO:0007186//G protein-coupled receptor signaling pathway;GO:0007165//signal transduction;GO:0007601//visual perception;GO:0018298//protein-chromophore linkage;GO:0007602//phototransduction;GO:0050896//response to stimulus;	GO:0016020//membrane;GO:0016021//integral component of membrane;	GO:0004930//G protein-coupled receptor activity;GO:0009881//photoreceptor activity;	-
ubxn8	36.2727	17.914	54.6314	3.04964	1.60864	0.000155123	0.00851615	Up Regulation	NC_007121.7	7623702	7636340	-	1216	ubxn8	GO:0003674;GO:0016020;GO:0030433;GO:0016021	-	-	Q502L0	UBX domain-containing protein 8	554116	GO:0030433//ubiquitin-dependent ERAD pathway;	GO:0016020//membrane;GO:0016021//integral component of membrane;	GO:0003674//molecular_function;	-
LOC100535070	12.8592	22.1326	3.5858	0.162014	-2.62581	0.000157025	0.00860175	Down Regulation	NC_007113.7	1909407	1925603	+	2227	LOC100535070	GO:0007186;GO:0016020;GO:0007165;GO:0007166;GO:0004930;GO:0030246;GO:0016021;GO:0004888	-	-	adhesion G protein-coupled receptor L2-like isoform X1	100535070		GO:0007186//G protein-coupled receptor signaling pathway;GO:0007165//signal transduction;GO:0007166//cell surface receptor signaling pathway;	GO:0016020//membrane;GO:0016021//integral component of membrane;	GO:0004930//G protein-coupled receptor activity;GO:0030246//carbohydrate binding;GO:0004888//transmembrane signaling receptor activity;	-
zgc:112294	100.031	61.2765	138.786	2.26491	1.17946	0.000158117	0.00863488	Up Regulation	NC_007116.7	11407439	11413963	+	1216	zgc:112294	GO:0016020;GO:0016021	-	-	-	-	553704	-	GO:0016020//membrane;GO:0016021//integral component of membrane;	-	-
rab28	282.352	382.728	181.976	0.47547	-1.07257	0.000158318	0.00863488	Down Regulation	NW_003336300.2	408	1269	+	862	rab28	-	-	-	-	-	326923	-	-	-	-
LOC100331987	393.23	512.255	274.204	0.535288	-0.901613	0.000158789	0.00863511	Nodiff	NC_007121.7	44581764	44671202	+	4824	LOC100331987	GO:0016020;GO:0016021	-	-	seizure 6-like protein isoform X2	100331987		-	GO:0016020//membrane;GO:0016021//integral component of membrane;	-	-
parl	568.17	733.086	403.255	0.550079	-0.86229	0.000159011	0.00863511	Nodiff	NC_007126.7	45543241	45560633	+	3505	parl	GO:0004252;GO:0016020;GO:0006508;GO:0016021	K09650	[EC:3.4.21.105]	presenilins-associated rhomboid-like protein, mitochondrial	792889		GO:0006508//proteolysis;	GO:0016020//membrane;GO:0016021//integral component of membrane;	GO:0004252//serine-type endopeptidase activity;	-
hbae5	34.8223	52.8032	16.8413	0.318946	-1.64862	0.000163321	0.00885002	Down Regulation	NC_007123.7	20352417	20353544	+	577	hbae5	GO:0015671;GO:0020037;GO:0046872;GO:0005344;GO:0005833;GO:0019825	-	-	F1Q6I6	hemoglobin zeta	561790	GO:0015671//oxygen transport;	GO:0005833//hemoglobin complex;	GO:0020037//heme binding;GO:0046872//metal ion binding;GO:0005344//oxygen carrier activity;GO:0019825//oxygen binding;	-
nfe2l1a	281.989	168.379	395.6	2.34946	1.23233	0.000165275	0.00893659	Up Regulation	NC_007114.7	24071575	24093203	-	4507	nfe2l1a	GO:0005634;GO:0003677;GO:0006355;GO:0000976;GO:0006351;GO:0005737;GO:0045893;GO:0006357;GO:0003700	-	-	B3DGS0	nuclear factor erythroid 2-like 1	405781	GO:0006355//regulation of transcription, DNA-templated;GO:0006351//transcription, DNA-templated;GO:0045893//positive regulation of transcription, DNA-templated;GO:0006357//regulation of transcription by RNA polymerase II;	GO:0005634//nucleus;GO:0005737//cytoplasm;	GO:0003677//DNA binding;GO:0000976//transcription cis-regulatory region binding;GO:0003700//DNA-binding transcription factor activity;	-
cilp2	204.882	138.233	271.532	1.9643	0.974015	0.000168927	0.00911441	Nodiff	NC_007133.7	18467857	18487803	+	7166	cilp2	-	-	-	F1Q5N7	cartilage intermediate layer protein 2	557778	-	-	-	-
zgc:171242	93.4749	129.545	57.4049	0.443127	-1.17421	0.000169331	0.00911661	Down Regulation	NC_007116.7	12515402	12517368	+	1141	zgc:171242	GO:0003674;GO:0016020;GO:0016021;GO:0008150	-	-	A7MD75	uncharacterized protein LOC100126807	100126807	GO:0008150//biological_process;	GO:0016020//membrane;GO:0016021//integral component of membrane;	GO:0003674//molecular_function;	-
psme2	26.3761	11.4564	41.2958	3.60459	1.84984	0.000170489	0.00912965	Up Regulation	NC_007123.7	13319439	13331961	+	1380	psme2	GO:2000045;GO:0061133;GO:0000502;GO:0010950;GO:0008537;GO:0005737;GO:0061136	-	-	-	-	30647	GO:2000045//regulation of G1/S transition of mitotic cell cycle;GO:0010950//positive regulation of endopeptidase activity;GO:0061136//regulation of proteasomal protein catabolic process;	GO:0000502//proteasome complex;GO:0008537//proteasome activator complex;GO:0005737//cytoplasm;	GO:0061133//endopeptidase activator activity;	-
ctsh	307.471	187.46	427.481	2.28038	1.18928	0.000170571	0.00912965	Up Regulation	NC_007129.7	26422197	26428525	+	1301	ctsh	GO:0005615;GO:0051603;GO:0008233;GO:0008656;GO:0005764;GO:2001235;GO:0004177;GO:0016787;GO:0006508;GO:0008234;GO:0004197;GO:0006955;GO:0006919;GO:0010952	K01366	[EC:3.4.22.16]	Q6NWF2	pro-cathepsin H precursor	324818	GO:0051603//proteolysis involved in cellular protein catabolic process;GO:2001235//positive regulation of apoptotic signaling pathway;GO:0006508//proteolysis;GO:0006955//immune response;GO:0006919//activation of cysteine-type endopeptidase activity involved in apoptotic process;GO:0010952//positive regulation of peptidase activity;	GO:0005615//extracellular space;GO:0005764//lysosome;	GO:0008233//peptidase activity;GO:0008656//cysteine-type endopeptidase activator activity involved in apoptotic process;GO:0004177//aminopeptidase activity;GO:0016787//hydrolase activity;GO:0008234//cysteine-type peptidase activity;GO:0004197//cysteine-type endopeptidase activity;	ko04210(Apoptosis);ko04142(Lysosome)
map3k15	234.585	159.807	309.363	1.93585	0.952966	0.000170665	0.00912965	Nodiff	NC_007135.7	25912480	25988764	+	7269	map3k15	GO:0004709;GO:0000165;GO:0016310;GO:0005524;GO:0016301;GO:0005622;GO:0006468;GO:0004672;GO:0000166;GO:0016740;GO:0000186	K13986	[EC:2.7.11.25]	mitogen-activated protein kinase kinase kinase 15 isoform X4	100334289		GO:0000165//MAPK cascade;GO:0016310//phosphorylation;GO:0006468//protein phosphorylation;GO:0000186//obsolete activation of MAPKK activity;	GO:0005622//intracellular anatomical structure;	GO:0004709//MAP kinase kinase kinase activity;GO:0005524//ATP binding;GO:0016301//kinase activity;GO:0004672//protein kinase activity;GO:0000166//nucleotide binding;GO:0016740//transferase activity;	-
cryz	315.042	217.852	412.233	1.89226	0.920107	0.000171219	0.00913982	Nodiff	NC_007113.7	11103602	11119399	-	2192	cryz	GO:0008270;GO:0055114;GO:0016491	K00344	[EC:1.6.5.5]	A5PN39	quinone oxidoreductase	407640	GO:0055114//obsolete oxidation-reduction process;	-	GO:0008270//zinc ion binding;GO:0016491//oxidoreductase activity;	-
si:dkey-9l20.3	1191.67	1689.77	693.573	0.410453	-1.28471	0.000173879	0.00924266	Down Regulation	NC_007134.7	3557926	3641439	+	37989	si:dkey-9l20.3	GO:0007160	-	-	uncharacterized protein si:dkey-9l20.3	571762		GO:0007160//cell-matrix adhesion;	-	-	-
cyp2x9	101.986	39.3443	164.628	4.18428	2.06498	0.000173882	0.00924266	Up Regulation	NC_007136.7	17396736	17403577	-	1652	cyp2x9	GO:0008395;GO:0020037;GO:0005506;GO:0055114;GO:0046872;GO:0016705;GO:0004497;GO:0016491	-	-	-	-	768288	GO:0055114//obsolete oxidation-reduction process;	-	GO:0008395//steroid hydroxylase activity;GO:0020037//heme binding;GO:0005506//iron ion binding;GO:0046872//metal ion binding;GO:0016705//oxidoreductase activity, acting on paired donors, with incorporation or reduction of molecular oxygen;GO:0004497//monooxygenase activity;GO:0016491//oxidoreductase activity;	-
wu:fj16a03	213.844	309.885	117.803	0.380151	-1.39536	0.000176089	0.00934014	Down Regulation	NC_007124.7	2908764	2913900	+	400	wu:fj16a03	-	-	-	A0A0G2KUB6	wu:fj16a03 precursor	335475	-	-	-	-
cga	30.1323	14.0344	46.2302	3.29407	1.71987	0.000176559	0.00934533	Up Regulation	NC_007128.7	49439218	49443604	-	2000	cga	GO:0005576;GO:0010469;GO:0005179	K08522	-	Q6QX43	glycoprotein hormones alpha chain precursor	402987	GO:0010469//regulation of signaling receptor activity;	GO:0005576//extracellular region;	GO:0005179//hormone activity;	ko04912(GnRH signaling pathway);ko04080(Neuroactive ligand-receptor interaction)
pcdh1g9	111.295	70.0687	152.522	2.17675	1.12218	0.00017897	0.00945302	Up Regulation	NC_007121.7	21701551	21820057	+	4467	pcdh1g9	GO:0016020;GO:0007155;GO:0007156;GO:0005509;GO:0016021;GO:0005886	-	-	-	-	553997	GO:0007155//cell adhesion;GO:0007156//homophilic cell adhesion via plasma membrane adhesion molecules;	GO:0016020//membrane;GO:0016021//integral component of membrane;GO:0005886//plasma membrane;	GO:0005509//calcium ion binding;	-
si:dkey-91f15.1	126.208	81.2107	171.206	2.10817	1.07599	0.000179366	0.00945403	Up Regulation	NC_007117.7	21053685	21065435	+	2057	si:dkey-91f15.1	GO:0016020;GO:0005922;GO:0005921;GO:0007154;GO:0030054;GO:0016021;GO:0005886	-	-	Q1LYE5	gap junction protein, gamma 2, 47kDa	100034658	GO:0007154//cell communication;	GO:0016020//membrane;GO:0005922//connexin complex;GO:0005921//gap junction;GO:0030054//cell junction;GO:0016021//integral component of membrane;GO:0005886//plasma membrane;	-	-
crygm2d3	3274.48	2374.75	4174.21	1.75775	0.813728	0.000180313	0.00948401	Nodiff	NC_007120.7	22280721	22281450	-	525	crygm2d3	-	-	-	Q15I85	crystallin, gamma M2d3	790908	-	-	-	-
cxl34b.11	195.039	131.1	258.978	1.97542	0.982162	0.000181499	0.00952641	Nodiff	NC_007135.7	27470279	27473705	-	356	cxl34b.11	GO:0016020;GO:0060326;GO:0006955;GO:0005576;GO:0016021;GO:0008009	-	-	A9ZPE1	uncharacterized protein LOC796252 precursor	796252	GO:0060326//cell chemotaxis;GO:0006955//immune response;	GO:0016020//membrane;GO:0005576//extracellular region;GO:0016021//integral component of membrane;	GO:0008009//chemokine activity;	-
c3a.4	8.76646	1.3664	16.1665	11.8314	3.56455	0.000182257	0.00954623	Up Regulation	NC_007112.7	55997339	56032871	-	5416	c3a.4	GO:0006956;GO:0005615;GO:0010951;GO:0005576;GO:0004866	-	-	complement C3-like	100331428		GO:0006956//complement activation;GO:0010951//negative regulation of endopeptidase activity;	GO:0005615//extracellular space;GO:0005576//extracellular region;	GO:0004866//endopeptidase inhibitor activity;	-
LOC100537321	98.5404	57.6162	139.465	2.42058	1.27535	0.000184203	0.00962806	Up Regulation	NC_007129.7	6985845	7012541	+	3140	LOC100537321	-	-	-	cadherin-related family member 5-like isoform X5	100537321		-	-	-	-
epha3	121.084	77.8425	164.326	2.11101	1.07793	0.000185343	0.00966751	Up Regulation	NC_007120.7	16445093	16622556	+	3541	epha3	GO:0016020;GO:0016310;GO:0005524;GO:0007169;GO:0004713;GO:0005887;GO:0004672;GO:0000166;GO:0001756;GO:0016021;GO:0007509;GO:0018108;GO:0016301;GO:0006468;GO:0048013;GO:0005003;GO:0016740	K05104	[EC:2.7.10.1]	ephrin type-A receptor 3 isoform X1	795902		GO:0016310//phosphorylation;GO:0007169//transmembrane receptor protein tyrosine kinase signaling pathway;GO:0001756//somitogenesis;GO:0007509//mesoderm migration involved in gastrulation;GO:0018108//peptidyl-tyrosine phosphorylation;GO:0006468//protein phosphorylation;GO:0048013//ephrin receptor signaling pathway;	GO:0016020//membrane;GO:0005887//integral component of plasma membrane;GO:0016021//integral component of membrane;	GO:0005524//ATP binding;GO:0004713//protein tyrosine kinase activity;GO:0004672//protein kinase activity;GO:0000166//nucleotide binding;GO:0016301//kinase activity;GO:0005003//ephrin receptor activity;GO:0016740//transferase activity;	-
LOC101883131	13.5563	2.79748	24.3152	8.6918	3.11965	0.000188585	0.0098162	Up Regulation	NC_007115.7	52750586	52754949	+	3418	LOC101883131	-	-	-	uncharacterized protein LOC101883131	101883131		-	-	-	-
ldlrad3	182.664	113.273	252.056	2.2252	1.15394	0.000189058	0.00982047	Up Regulation	NC_007136.7	37325054	37331356	-	1703	ldlrad3	GO:0016020;GO:0016021	-	-	B3DJ30	low-density lipoprotein receptor class A domain-containing protein 3 precursor	570705	-	GO:0016020//membrane;GO:0016021//integral component of membrane;	-	-
LOC100334619	142.2	92.0951	192.305	2.08811	1.0622	0.000190448	0.0098722	Up Regulation	NC_007133.7	8285049	8307052	-	3169	LOC100334619	-	-	-	uncharacterized protein LOC100334619 isoform X1	100334619		-	-	-	-
LOC110438973	4.63412	9.26824	0	0	#NAME?	0.000196328	0.010156	Down Regulation	NC_007124.7	19011212	19013077	-	1807	LOC110438973	-	-	-	-	-	110438973	-	-	-	-
ube2t	119.592	162.173	77.0112	0.474871	-1.07439	0.000196974	0.0101685	Down Regulation	NC_007134.7	5104743	5108059	+	788	ube2t	GO:0005524;GO:0000166;GO:0016740	K13960	[EC:2.3.2.23]	Q08BH7	ubiquitin-conjugating enzyme E2 T	768152	-	-	GO:0005524//ATP binding;GO:0000166//nucleotide binding;GO:0016740//transferase activity;	ko03460(Fanconi anemia pathway)
zgc:162331	120.396	166.711	74.0818	0.444373	-1.17016	0.000197518	0.0101756	Down Regulation	NC_007115.7	4782721	4795205	-	1637	zgc:162331	GO:0003674;GO:0016020;GO:0016021;GO:0008150	-	-	-	-	793007	GO:0008150//biological_process;	GO:0016020//membrane;GO:0016021//integral component of membrane;	GO:0003674//molecular_function;	-
tgm2b	500.385	665.363	335.408	0.504098	-0.988223	0.000200315	0.0102985	Nodiff	NC_007117.7	2093390	2121803	+	2453	tgm2b	GO:0018149;GO:0046872;GO:0003810	K05625	[EC:2.3.2.13]	Q1ECX3	protein-glutamine gamma-glutamyltransferase 2	323856	GO:0018149//peptide cross-linking;	-	GO:0046872//metal ion binding;GO:0003810//protein-glutamine gamma-glutamyltransferase activity;	-
ptgdsb.2	235.931	161.485	310.378	1.92203	0.942628	0.00020349	0.0104404	Nodiff	NC_007135.7	17021513	17023392	-	1237	ptgdsb.2	GO:0036094	K01830	[EC:5.3.99.2]	Q0P4C2	lipocalin-15 precursor	751701	-	-	GO:0036094//small molecule binding;	ko00590(Arachidonic acid metabolism)
tnnc2	50988.4	64522.3	37454.6	0.580491	-0.784656	0.000204948	0.0104938	Nodiff	NC_007134.7	20422675	20427296	+	1466	tnnc2	GO:0006937;GO:0051015;GO:0014823;GO:0005509;GO:0048306;GO:0005861;GO:0003009	K12042	-	Q9I8U8	troponin C type 2 (fast)	58082	GO:0006937//regulation of muscle contraction;GO:0014823//response to activity;GO:0003009//skeletal muscle contraction;	GO:0005861//troponin complex;	GO:0051015//actin filament binding;GO:0005509//calcium ion binding;GO:0048306//calcium-dependent protein binding;	ko04020(Calcium signaling pathway)
zgc:193725	82.3004	150.401	14.1994	0.09441	-3.40492	0.000205473	0.0104992	Down Regulation	NC_007128.7	43021662	43022468	-	516	zgc:193725	GO:0032367;GO:0005622	-	-	B3DFW4	epididymal secretory protein E1 precursor	565099	GO:0032367//intracellular cholesterol transport;	GO:0005622//intracellular anatomical structure;	-	-
si:ch211-210b2.4	10.7702	18.9863	2.55418	0.134528	-2.89402	0.000206498	0.0105302	Down Regulation	NC_007126.7	647742	652842	-	4398	si:ch211-210b2.4	-	-	-	X1WD01	TRPM8 channel-associated factor homolog	100535908	-	-	-	-
mfap4	35.7358	14.7238	56.7478	3.85415	1.94641	0.000207228	0.0105459	Up Regulation	NC_007112.7	59090583	59092056	+	1129	mfap4	GO:0005575	-	-	F1QWC0	microfibrillar-associated protein 4 precursor	405825	-	GO:0005575//cellular_component;	-	-
c3a.2	389.415	35.922	742.908	20.6811	4.37024	0.000207886	0.0105482	Up Regulation	NC_007112.7	56229657	56266728	+	5183	c3a.2	GO:0006956;GO:0005615;GO:0010951;GO:0071391;GO:0005576;GO:0004866	K03990	-	Q3MU74	complement component c3a, duplicate 2 precursor	30491	GO:0006956//complement activation;GO:0010951//negative regulation of endopeptidase activity;GO:0071391//cellular response to estrogen stimulus;	GO:0005615//extracellular space;GO:0005576//extracellular region;	GO:0004866//endopeptidase inhibitor activity;	ko05168(Herpes simplex virus 1 infection);ko04145(Phagosome);ko04080(Neuroactive ligand-receptor interaction)
fancf	40.3728	59.7159	21.0297	0.352163	-1.50568	0.000208296	0.0105482	Down Regulation	NC_007136.7	35294670	35296165	-	1496	fancf	GO:0043240	K10893	-	A4QNZ2	Fanconi anemia group F protein	692250	-	GO:0043240//Fanconi anaemia nuclear complex;	-	ko03460(Fanconi anemia pathway)
hspe1	1981.84	2518.06	1445.62	0.574098	-0.800631	0.000208841	0.0105482	Nodiff	NC_007120.7	32301017	32305007	+	1242	hspe1	GO:0005759;GO:0006457;GO:0006986;GO:0051085;GO:0051087;GO:0005737;GO:0046872;GO:0051082	K04078	-	Q6IQI7	10 kDa heat shock protein, mitochondrial isoform 1	58041	GO:0006457//protein folding;GO:0006986//response to unfolded protein;GO:0051085//chaperone cofactor-dependent protein refolding;	GO:0005759//mitochondrial matrix;GO:0005737//cytoplasm;	GO:0051087//chaperone binding;GO:0046872//metal ion binding;GO:0051082//unfolded protein binding;	-
crygm2b	15.9182	5.23066	26.6058	5.08651	2.34668	0.000208954	0.0105482	Up Regulation	NC_007120.7	22068412	22069351	-	587	crygm2b	GO:0003674;GO:0005575;GO:0008150	-	-	Q5XTP3	crystallin, gamma M2b	553954	GO:0008150//biological_process;	GO:0005575//cellular_component;	GO:0003674//molecular_function;	-
LOC110439489	58.901	33.4966	84.3054	2.51684	1.33161	0.000210115	0.0105837	Up Regulation	NC_007115.7	44456214	44467706	-	6777	LOC110439489	-	-	-	uncharacterized protein LOC110439489	110439489		-	-	-	-
pthlha	63.492	36.7686	90.2154	2.4536	1.2949	0.000210501	0.0105837	Up Regulation	NC_007115.7	576992	626858	+	2944	pthlha	GO:0030282;GO:0005615;GO:0005622;GO:0035907;GO:0005179;GO:0051428;GO:0048701;GO:0032330;GO:0007189;GO:0005576;GO:0010469;GO:0002076	-	-	-	-	554221	GO:0030282//bone mineralization;GO:0035907//dorsal aorta development;GO:0048701//embryonic cranial skeleton morphogenesis;GO:0032330//regulation of chondrocyte differentiation;GO:0007189//adenylate cyclase-activating G protein-coupled receptor signaling pathway;GO:0010469//regulation of signaling receptor activity;GO:0002076//osteoblast development;	GO:0005615//extracellular space;GO:0005622//intracellular anatomical structure;GO:0005576//extracellular region;	GO:0005179//hormone activity;GO:0051428//peptide hormone receptor binding;	-
dusp23a	279.678	130.028	429.329	3.30182	1.72326	0.000212938	0.0106848	Up Regulation	NC_007131.7	43113465	43118411	+	1121	dusp23a	GO:0005634;GO:0035335;GO:0004725;GO:0004722;GO:0016791;GO:0005737;GO:0008138;GO:0006470;GO:0016311	K14165	-	Q5RGP5	dual specificity protein phosphatase 23	323834	GO:0035335//peptidyl-tyrosine dephosphorylation;GO:0006470//protein dephosphorylation;GO:0016311//dephosphorylation;	GO:0005634//nucleus;GO:0005737//cytoplasm;	GO:0004725//protein tyrosine phosphatase activity;GO:0004722//protein serine/threonine phosphatase activity;GO:0016791//phosphatase activity;GO:0008138//protein tyrosine/serine/threonine phosphatase activity;	-
spsb3a	700.648	502.261	899.034	1.78997	0.839938	0.000215376	0.0107856	Nodiff	NC_007114.7	16018210	16039587	-	5031	spsb3a	-	K10345	-	B1H1G8	SPRY domain-containing SOCS box protein 3	796171	-	-	-	-
LOC110438464	6.00326	0.335823	11.6707	34.7525	5.11904	0.000216625	0.0108265	Up Regulation	NW_003336975.1	1953	4231	+	2279	LOC110438464	-	-	-	uncharacterized protein LOC110438464	110438464		-	-	-	-
pnpt1	84.1352	116.503	51.7671	0.44434	-1.17026	0.000218239	0.0108855	Down Regulation	NC_007124.7	5488	6160	+	338	pnpt1	-	K00962	[EC:2.7.7.8]	G5CTT5	polyribonucleotide nucleotidyltransferase 1, mitochondrial	100750260	-	-	-	ko03018(RNA degradation)
mgrn1b	854.184	1091.49	616.878	0.56517	-0.823242	0.000219492	0.0109263	Nodiff	NC_007114.7	54849087	54874842	+	5568	mgrn1b	-	K10604	[EC:2.3.2.27]	B0R0J5	probable E3 ubiquitin-protein ligase MGRN1	553327	-	-	-	ko04340(Hedgehog signaling pathway);ko04120(Ubiquitin mediated proteolysis)
ppp1r27b	75.4381	10.3866	140.49	13.526	3.75767	0.000224238	0.0111404	Up Regulation	NC_007117.7	18197802	18199062	-	933	ppp1r27b	GO:0003674;GO:0005575;GO:0008150	-	-	-	-	559662	GO:0008150//biological_process;	GO:0005575//cellular_component;	GO:0003674//molecular_function;	-
scamp5b	824.403	1053.04	595.765	0.565757	-0.821744	0.00022477	0.0111448	Nodiff	NC_007129.7	50088970	50098965	+	1174	scamp5b	GO:0016020;GO:0016021;GO:0015031	K19995	-	F1R1Z1	secretory carrier-associated membrane protein 5-like isoform X1	100004357	GO:0015031//protein transport;	GO:0016020//membrane;GO:0016021//integral component of membrane;	-	-
LOC108179099	5.34905	0	10.6981	Inf	Inf	0.000230875	0.0114249	Up Regulation	NC_007114.7	10867406	10914051	-	4330	LOC108179099	-	-	-	uncharacterized protein LOC108179099 isoform X1	108179099		-	-	-	-
sstr2a	71.255	99.8991	42.6109	0.426539	-1.22925	0.000234183	0.0115658	Down Regulation	NC_007123.7	1555720	1563283	-	2170	sstr2a	GO:0007186;GO:0016020;GO:0007165;GO:0071385;GO:0038170;GO:0004994;GO:0043005;GO:0004930;GO:0005887;GO:0016021;GO:0042923;GO:0071392;GO:0008285;GO:0007187	K04218	-	E7FDL0	somatostatin receptor type 2-like	100333578	GO:0007186//G protein-coupled receptor signaling pathway;GO:0007165//signal transduction;GO:0071385//cellular response to glucocorticoid stimulus;GO:0038170//somatostatin signaling pathway;GO:0071392//cellular response to estradiol stimulus;GO:0008285//negative regulation of cell population proliferation;GO:0007187//G protein-coupled receptor signaling pathway, coupled to cyclic nucleotide second…	GO:0016020//membrane;GO:0043005//neuron projection;GO:0005887//integral component of plasma membrane;GO:0016021//integral component of membrane;	GO:0004994//somatostatin receptor activity;GO:0004930//G protein-coupled receptor activity;GO:0042923//neuropeptide binding;	ko04080(Neuroactive ligand-receptor interaction)
commd1	161.956	216.023	107.889	0.499432	-1.00164	0.000238597	0.0117606	Down Regulation	NC_007112.7	53490668	53504607	-	1432	commd1	GO:2000009;GO:0055070;GO:0005768;GO:0032434;GO:1902306;GO:0031398	K22557	-	Q1JPU2	COMM domain-containing protein 1	692293	GO:2000009//negative regulation of protein localization to cell surface;GO:0055070//copper ion homeostasis;GO:0032434//regulation of proteasomal ubiquitin-dependent protein catabolic process;GO:1902306//negative regulation of sodium ion transmembrane transport;GO:0031398//positive regulation of protein ubiquitination;	GO:0005768//endosome;	-	-
hdac10	196.701	259.84	133.562	0.514017	-0.960113	0.000243622	0.0119834	Nodiff	NC_007136.7	5015026	5033064	+	2280	hdac10	GO:0005634;GO:0006355;GO:0006351;GO:0047611;GO:0005737;GO:0106047;GO:0016787;GO:0006325;GO:0106048;GO:0008270	K18671	[EC:3.5.1.98]	Q803K0	histone deacetylase 10	327253	GO:0006355//regulation of transcription, DNA-templated;GO:0006351//transcription, DNA-templated;GO:0106047//polyamine deacetylation;GO:0006325//chromatin organization;GO:0106048//spermidine deacetylation;	GO:0005634//nucleus;GO:0005737//cytoplasm;	GO:0047611//acetylspermidine deacetylase activity;GO:0016787//hydrolase activity;GO:0008270//zinc ion binding;	-
tpcn2	195.676	130.932	260.421	1.98899	0.992035	0.000244072	0.0119834	Nodiff	NC_007118.7	55004314	55051835	-	3266	tpcn2	GO:0005765;GO:0070588;GO:0016020;GO:0072345;GO:0055085;GO:0005245;GO:0034220;GO:0006811;GO:0005216;GO:0016021;GO:0051209	K14077	-	A0JMD4	two pore calcium channel protein 2	777614	GO:0070588//calcium ion transmembrane transport;GO:0055085//transmembrane transport;GO:0034220//ion transmembrane transport;GO:0006811//ion transport;GO:0051209//release of sequestered calcium ion into cytosol;	GO:0005765//lysosomal membrane;GO:0016020//membrane;GO:0016021//integral component of membrane;	GO:0072345//NAADP-sensitive calcium-release channel activity;GO:0005245//voltage-gated calcium channel activity;GO:0005216//ion channel activity;	ko04020(Calcium signaling pathway)
pla1a	50.2224	72.4978	27.947	0.385487	-1.37524	0.000250142	0.0122574	Down Regulation	NC_007120.7	21214940	21226132	+	3370	pla1a	-	K13618	[EC:3.1.1.-]	Q6NYZ4	phospholipase A1 member A precursor	334017	-	-	-	ko00564(Glycerophospholipid metabolism)
sesn2	138.709	186.186	91.2316	0.490003	-1.02914	0.000250801	0.0122658	Down Regulation	NC_007130.7	43341181	43357457	+	1926	sesn2	GO:0005634;GO:1901031	K20394	-	A0F081	sestrin 2	100149745	GO:1901031//regulation of response to reactive oxygen species;	GO:0005634//nucleus;	-	ko04150(mTOR signaling pathway);ko04115(p53 signaling pathway)
mhc1lfa	4.54128	9.08256	0	0	#NAME?	0.000255003	0.012447	Down Regulation	NC_007136.7	10947776	10950821	+	1951	mhc1lfa	GO:0016020;GO:0016021;GO:0005886	-	-	major histocompatibility complex class I LFA precursor	100148359		-	GO:0016020//membrane;GO:0016021//integral component of membrane;GO:0005886//plasma membrane;	-	-
zgc:158689	52.2594	23.3234	81.1954	3.48129	1.79962	0.000255565	0.0124482	Up Regulation	NC_007127.7	5678027	5712256	+	3970	zgc:158689	GO:0007009	-	-	-	-	791177	GO:0007009//plasma membrane organization;	-	-	-
si:ch73-364h19.2	94.5552	130.05	59.06	0.454131	-1.13882	0.000256019	0.0124482	Down Regulation	NW_008805394.1	9217	23778	-	1565	si:ch73-364h19.2	-	-	-	A0A0R4IDY8	butyrophilin subfamily 3 member A1-like	100537438	-	-	-	-
pfkfb1	146.091	97.1361	195.046	2.00796	1.00573	0.000259099	0.0125736	Up Regulation	NC_007134.7	26017227	26037974	+	1891	pfkfb1	GO:0005575;GO:0016310;GO:0008152;GO:0005524;GO:0006000;GO:0016301;GO:0003824;GO:0003873;GO:0046835;GO:0006003	K19028	-	Q803Y6	6-phosphofructo-2-kinase/fructose-2, 6-biphosphatase 1	327453	GO:0016310//phosphorylation;GO:0008152//metabolic process;GO:0006000//fructose metabolic process;GO:0046835//carbohydrate phosphorylation;GO:0006003//fructose 2,6-bisphosphate metabolic process;	GO:0005575//cellular_component;	GO:0005524//ATP binding;GO:0016301//kinase activity;GO:0003824//catalytic activity;GO:0003873//6-phosphofructo-2-kinase activity;	ko00051(Fructose and mannose metabolism)
cbsa	373.932	264.487	483.376	1.8276	0.869947	0.000260143	0.0125998	Nodiff	NC_007112.7	29068663	29093561	+	2835	cbsa	GO:0020037;GO:0008652;GO:0005737;GO:0016829;GO:0019343;GO:0006535;GO:0019344;GO:0004122;GO:0030170	K01697	[EC:4.2.1.22]	A9JT04	cystathionine beta-synthase	550524	GO:0008652//cellular amino acid biosynthetic process;GO:0019343//cysteine biosynthetic process via cystathionine;GO:0006535//cysteine biosynthetic process from serine;GO:0019344//cysteine biosynthetic process;	GO:0005737//cytoplasm;	GO:0020037//heme binding;GO:0016829//lyase activity;GO:0004122//cystathionine beta-synthase activity;GO:0030170//pyridoxal phosphate binding;	ko00270(Cysteine and methionine metabolism);ko00260(Glycine, serine and threonine metabolism)
zgc:162182	20.3746	7.97189	32.7774	4.11162	2.03971	0.000264782	0.0127998	Up Regulation	NC_007122.7	20898966	20906500	+	2763	zgc:162182	GO:0038023;GO:0016020;GO:0007165;GO:0008150	-	-	-	-	100038769	GO:0007165//signal transduction;GO:0008150//biological_process;	GO:0016020//membrane;	GO:0038023//signaling receptor activity;	-
si:dkey-208m12.2	151.1	201.146	101.055	0.502397	-0.993099	0.000269407	0.0129916	Nodiff	NC_007133.7	27186579	27196355	-	4222	si:dkey-208m12.2	GO:0016020;GO:0016021	-	-	F1Q8R1	CD276 antigen-like	100538282	-	GO:0016020//membrane;GO:0016021//integral component of membrane;	-	-
xylb	61.0107	35.6348	86.3867	2.42423	1.27752	0.000269785	0.0129916	Up Regulation	NC_007135.7	41232946	41267194	-	2226	xylb	GO:0004856;GO:0046835;GO:0005997;GO:0016773;GO:0005975;GO:0005737	K00854	[EC:2.7.1.17]	Q7T342	xylulose kinase	393350	GO:0046835//carbohydrate phosphorylation;GO:0005997//xylulose metabolic process;GO:0005975//carbohydrate metabolic process;	GO:0005737//cytoplasm;	GO:0004856//xylulokinase activity;GO:0016773//phosphotransferase activity, alcohol group as acceptor;	ko00040(Pentose and glucuronate interconversions)
tstd2	93.8919	128.33	59.4533	0.463283	-1.11003	0.000271124	0.0130309	Down Regulation	NC_007125.7	52576019	52583228	-	1933	tstd2	-	-	-	thiosulfate sulfurtransferase/rhodanese-like domain-containing protein 2	100151606		-	-	-	-
hnf1bb	64.0026	37.6012	90.4041	2.40429	1.26561	0.00027164	0.0130309	Up Regulation	NC_007132.7	38817921	38840269	+	3628	hnf1bb	GO:0005634;GO:0003677;GO:0034672;GO:0006355;GO:0006351;GO:0045893;GO:0006357;GO:0000977;GO:0007275;GO:0003700	-	-	Q8UW00	hepatocyte nuclear factor 1-beta-B	324283	GO:0034672//anterior/posterior pattern specification involved in pronephros development;GO:0006355//regulation of transcription, DNA-templated;GO:0006351//transcription, DNA-templated;GO:0045893//positive regulation of transcription, DNA-templated;GO:0006357//regulation of transcription by RNA polymerase II;GO:0007275//multicellular organism development;	GO:0005634//nucleus;	GO:0003677//DNA binding;GO:0000977//RNA polymerase II transcription regulatory region sequence-specific DNA binding;GO:0003700//DNA-binding transcription factor activity;	-
ctsll	19.0257	32.0825	5.96893	0.18605	-2.42624	0.000273183	0.0130626	Down Regulation	NC_007116.7	24305259	24309667	+	2042	ctsll	GO:0005615;GO:0051603;GO:0008233;GO:0005764;GO:0016787;GO:0006508;GO:0008234;GO:0004197	-	-	-	-	449826	GO:0051603//proteolysis involved in cellular protein catabolic process;GO:0006508//proteolysis;	GO:0005615//extracellular space;GO:0005764//lysosome;	GO:0008233//peptidase activity;GO:0016787//hydrolase activity;GO:0008234//cysteine-type peptidase activity;GO:0004197//cysteine-type endopeptidase activity;	-
rpf2	350.38	453.225	247.535	0.546163	-0.872598	0.000273341	0.0130626	Nodiff	NC_007131.7	150921	154990	-	1778	rpf2	GO:0005730;GO:0000027;GO:0000463;GO:0019843	K14847	-	Q6P0C5	ribosome production factor 2 homolog	406587	GO:0000027//ribosomal large subunit assembly;GO:0000463//maturation of LSU-rRNA from tricistronic rRNA transcript (SSU-rRNA, 5.8S rRNA, LSU-rRNA);	GO:0005730//nucleolus;	GO:0019843//rRNA binding;	-
lipea	108.186	69.3278	147.043	2.12099	1.08474	0.000274294	0.0130815	Up Regulation	NC_007130.7	10794007	10829606	+	5495	lipea	GO:0016042;GO:0016787;GO:0008152;GO:0008203;GO:0016298	-	-	A3KPJ7	hormone-sensitive lipase	568368	GO:0016042//lipid catabolic process;GO:0008152//metabolic process;GO:0008203//cholesterol metabolic process;	-	GO:0016787//hydrolase activity;GO:0016298//lipase activity;	-
timp4.3	23.0402	3.55459	42.5257	11.9636	3.58058	0.00027478	0.0130815	Up Regulation	NC_007122.7	714415	718541	+	883	timp4.3	GO:0008191;GO:0010951;GO:0005576	-	-	-	-	100124610	GO:0010951//negative regulation of endopeptidase activity;	GO:0005576//extracellular region;	GO:0008191//metalloendopeptidase inhibitor activity;	-
pxnb	76.1454	22.7789	129.512	5.68562	2.50732	0.000280095	0.0133093	Up Regulation	NC_007119.7	3450085	3522095	+	7477	pxnb	GO:0007160;GO:0005856;GO:0046872;GO:0061055	-	-	-	-	565130	GO:0007160//cell-matrix adhesion;GO:0061055//myotome development;	GO:0005856//cytoskeleton;	GO:0046872//metal ion binding;	-
LOC110438300	178.989	92.3405	265.638	2.87672	1.52443	0.000282078	0.0133596	Up Regulation	NC_007133.7	17854116	17858596	+	3115	LOC110438300	-	-	-	uncharacterized protein LOC110438300	110438300		-	-	-	-
LOC100005420	65.0152	91.6437	38.3867	0.418869	-1.25543	0.00028222	0.0133596	Down Regulation	NC_007117.7	224716	236912	-	3290	LOC100005420	-	K09637	[EC:3.4.21.-]	LOW QUALITY PROTEIN: transmembrane protease serine 6	100005420		-	-	-	-
pth2r	53.4069	30.6712	76.1427	2.48255	1.31182	0.000283619	0.0133901	Up Regulation	NC_007120.7	29122039	29321660	-	3242	pth2r	GO:0007186;GO:0016020;GO:0007165;GO:0005622;GO:0007166;GO:0004930;GO:0004991;GO:0007189;GO:0001653;GO:0016021;GO:0004888	K04586	-	Q9PWB7	parathyroid hormone 2 receptor	30650	GO:0007186//G protein-coupled receptor signaling pathway;GO:0007165//signal transduction;GO:0007166//cell surface receptor signaling pathway;GO:0007189//adenylate cyclase-activating G protein-coupled receptor signaling pathway;	GO:0016020//membrane;GO:0005622//intracellular anatomical structure;GO:0016021//integral component of membrane;	GO:0004930//G protein-coupled receptor activity;GO:0004991//parathyroid hormone receptor activity;GO:0001653//peptide receptor activity;GO:0004888//transmembrane signaling receptor activity;	ko04080(Neuroactive ligand-receptor interaction)
mxra8a	366.049	230.464	501.634	2.17663	1.1221	0.000283931	0.0133901	Up Regulation	NC_007122.7	24429923	24458873	-	3700	mxra8a	GO:0003674;GO:0016020;GO:0016021;GO:0008150	-	-	A1L1V2	limitrin precursor	562784	GO:0008150//biological_process;	GO:0016020//membrane;GO:0016021//integral component of membrane;	GO:0003674//molecular_function;	-
mhc1zja	12.312	21.1406	3.48336	0.164771	-2.60146	0.000285881	0.013445	Down Regulation	NC_007114.7	376463	402940	-	8905	mhc1zja	GO:0016020;GO:0016021;GO:0005886	-	-	A7MBX5	uncharacterized protein LOC571647 precursor	571647	-	GO:0016020//membrane;GO:0016021//integral component of membrane;GO:0005886//plasma membrane;	-	-
LOC101885237	4.79029	0	9.58058	Inf	Inf	0.000286167	0.013445	Up Regulation	NC_007113.7	48519876	48534802	-	3103	LOC101885237	GO:0005887;GO:0007165;GO:0004888	-	-	A0A0G2KJW0	macrophage mannose receptor 1-like	101885237	GO:0007165//signal transduction;	GO:0005887//integral component of plasma membrane;	GO:0004888//transmembrane signaling receptor activity;	-
si:dkey-57c15.4	34.9241	0	69.8483	Inf	Inf	0.00028705	0.0134613	Up Regulation	NC_007133.7	7472437	7476352	+	907	si:dkey-57c15.4	GO:0004252;GO:0005615;GO:0006508	-	-	si:dkey-57c15.4 precursor	100535584		GO:0006508//proteolysis;	GO:0005615//extracellular space;	GO:0004252//serine-type endopeptidase activity;	-
si:ch211-193i15.2	7.61785	1.05136	14.1843	13.4914	3.75396	0.000289026	0.0135287	Up Regulation	NC_007122.7	40227223	40257219	-	1767	si:ch211-193i15.2	-	K12030	[EC:2.3.2.27]	E3 ubiquitin-protein ligase TRIM62-like	100537628		-	-	-	-
LOC110438491	55.7304	31.8144	79.6464	2.50347	1.32393	0.000291863	0.0136237	Up Regulation	NW_018394354.1	2436	6296	-	841	LOC110438491	-	-	-	putative ribonuclease isoform X1	110438491		-	-	-	-
zgc:100832	158.303	210.28	106.327	0.505645	-0.983803	0.000292143	0.0136237	Nodiff	NC_007134.7	16815348	16822859	+	2136	zgc:100832	GO:0005575	-	-	Q6DEK8	uncharacterized protein LOC445148 isoform b	445148	-	GO:0005575//cellular_component;	-	-
slc22a4	25.8324	11.0767	40.5881	3.66428	1.87353	0.000294621	0.0137138	Up Regulation	NC_007132.7	45896172	45903536	+	3440	slc22a4	GO:0016020;GO:0055085;GO:0015711;GO:0050787;GO:0005887;GO:0051597;GO:0016021;GO:0001887;GO:0008514;GO:0015698;GO:0005215;GO:0022857	K08202	-	Q6P695	solute carrier family 22 member 5	393822	GO:0055085//transmembrane transport;GO:0015711//organic anion transport;GO:0050787//detoxification of mercury ion;GO:0051597//response to methylmercury;GO:0001887//selenium compound metabolic process;GO:0015698//inorganic anion transport;	GO:0016020//membrane;GO:0005887//integral component of plasma membrane;GO:0016021//integral component of membrane;	GO:0008514//organic anion transmembrane transporter activity;GO:0005215//transporter activity;GO:0022857//transmembrane transporter activity;	-
dao.1	160.567	316.136	4.99923	0.0158135	-5.9827	0.000296582	0.0137795	Down Regulation	NC_007116.7	20187877	20195419	-	2050	dao.1	GO:0005575;GO:0046416;GO:0003884;GO:0055114;GO:0016491;GO:0071949	K00273	[EC:1.4.3.3]	Q4V981	D-amino-acid oxidase, tandem duplicate 1	619259	GO:0046416//D-amino acid metabolic process;GO:0055114//obsolete oxidation-reduction process;	GO:0005575//cellular_component;	GO:0003884//D-amino-acid oxidase activity;GO:0016491//oxidoreductase activity;GO:0071949//FAD binding;	ko04146(Peroxisome);ko00470(D-Amino acid metabolism);ko00330(Arginine and proline metabolism);ko00260(Glycine, serine and threonine metabolism)
LOC100006875	40.0098	20.9264	59.0932	2.82386	1.49767	0.000304106	0.014103	Up Regulation	NC_007133.7	7625592	7651851	-	3974	LOC100006875	GO:0016020;GO:0009986;GO:0006955;GO:0016021;GO:0005102	-	-	uncharacterized protein LOC100006875 isoform X1	100006875		GO:0006955//immune response;	GO:0016020//membrane;GO:0009986//cell surface;GO:0016021//integral component of membrane;	GO:0005102//signaling receptor binding;	-
si:dkey-253d23.3	282.232	196.657	367.807	1.8703	0.903269	0.000311387	0.014414	Nodiff	NC_007133.7	9854183	9878525	+	5780	si:dkey-253d23.3	GO:0016020;GO:0009986;GO:0006955;GO:0016021;GO:0005102	-	-	-	-	100007836	GO:0006955//immune response;	GO:0016020//membrane;GO:0009986//cell surface;GO:0016021//integral component of membrane;	GO:0005102//signaling receptor binding;	-
LOC799819	11.1984	2.75359	19.6432	7.13366	2.83464	0.00031404	0.01451	Up Regulation	NC_007114.7	11298715	11325310	-	1737	LOC799819	-	-	-	uncharacterized protein LOC799819	799819		-	-	-	-
cpox	498.794	639.887	357.702	0.559008	-0.839059	0.000321931	0.0148294	Nodiff	NC_007119.7	18601704	18613987	-	1945	cpox	GO:0016020;GO:0004109;GO:0016021;GO:0042541;GO:0055114;GO:0006779	K00228	[EC:1.3.3.3]	Q05AK3	oxygen-dependent coproporphyrinogen-III oxidase, mitochondrial	321294	GO:0042541//hemoglobin biosynthetic process;GO:0055114//obsolete oxidation-reduction process;GO:0006779//porphyrin-containing compound biosynthetic process;	GO:0016020//membrane;GO:0016021//integral component of membrane;	GO:0004109//coproporphyrinogen oxidase activity;	ko00860(Porphyrin metabolism)
LOC100536995	43.8358	63.5826	24.0889	0.37886	-1.40026	0.000322449	0.0148294	Down Regulation	NC_007127.7	22009180	22013371	-	1346	LOC100536995	-	-	-	RIIa domain-containing protein 1-like	100536995		-	-	-	-
slc5a12	94.4226	59.8262	129.019	2.15656	1.10873	0.000322725	0.0148294	Up Regulation	NC_007136.7	35474987	35497055	-	2122	slc5a12	GO:0016020;GO:0055085;GO:0016021;GO:0022857	K14388	-	Q7T384	sodium-coupled monocarboxylate transporter 2	393339	GO:0055085//transmembrane transport;	GO:0016020//membrane;GO:0016021//integral component of membrane;	GO:0022857//transmembrane transporter activity;	-
pnpt1_2	76.6053	106.252	46.9582	0.441949	-1.17805	0.000324283	0.0148737	Down Regulation	NW_008805495.1	104	1188	+	433	pnpt1_2	-	K00962	[EC:2.7.7.8]	G5CTT5	polyribonucleotide nucleotidyltransferase 1, mitochondrial	100750260	-	-	-	ko03018(RNA degradation)
si:ch211-160f23.5	249.497	324.067	174.927	0.539787	-0.889537	0.000326298	0.0149388	Nodiff	NC_007128.7	27242427	27266004	-	3842	si:ch211-160f23.5	GO:0005634;GO:0003677;GO:0005667;GO:0006355;GO:0006351;GO:0003700;GO:0046983	K09389	-	E7FFJ8	transcription factor E2F2	568846	GO:0006355//regulation of transcription, DNA-templated;GO:0006351//transcription, DNA-templated;	GO:0005634//nucleus;GO:0005667//transcription regulator complex;	GO:0003677//DNA binding;GO:0003700//DNA-binding transcription factor activity;GO:0046983//protein dimerization activity;	ko04218(Cellular senescence);ko04110(Cell cycle)
zgc:174356	40.2273	14.0944	66.3603	4.70827	2.2352	0.00033319	0.0152266	Up Regulation	NC_007128.7	39242383	39316202	+	1887	zgc:174356	GO:0016020;GO:0055085;GO:0016021	-	-	E7F3C5	uncharacterized protein LOC100137120	100137120	GO:0055085//transmembrane transport;	GO:0016020//membrane;GO:0016021//integral component of membrane;	-	-
erbb3a	481.39	345.942	616.839	1.78307	0.834364	0.000336407	0.0153273	Nodiff	NC_007117.7	7466038	7532047	+	7541	erbb3a	GO:0016020;GO:0005524;GO:0006468;GO:0007169;GO:0004713;GO:0004672;GO:0000166;GO:0016021;GO:0018108;GO:0004714	K05084	[EC:2.7.10.1]	Q8AW81	receptor tyrosine-protein kinase erbB-3 precursor	386635	GO:0006468//protein phosphorylation;GO:0007169//transmembrane receptor protein tyrosine kinase signaling pathway;GO:0018108//peptidyl-tyrosine phosphorylation;	GO:0016020//membrane;GO:0016021//integral component of membrane;	GO:0005524//ATP binding;GO:0004713//protein tyrosine kinase activity;GO:0004672//protein kinase activity;GO:0000166//nucleotide binding;GO:0004714//transmembrane receptor protein tyrosine kinase activity;	ko04020(Calcium signaling pathway);ko04012(ErbB signaling pathway);ko04010(MAPK signaling pathway)
zgc:85975	877.701	1115.85	639.553	0.573153	-0.803008	0.000336615	0.0153273	Nodiff	NC_007115.7	77975221	77979432	-	1929	zgc:85975	GO:0003674;GO:0016020;GO:0016021;GO:0008150	K13999	-	Q6NW47	cytoskeleton-associated protein 4	406549	GO:0008150//biological_process;	GO:0016020//membrane;GO:0016021//integral component of membrane;	GO:0003674//molecular_function;	ko04141(Protein processing in endoplasmic reticulum)
chia.4	17.7398	28.8936	6.58594	0.227938	-2.13329	0.000341124	0.0155045	Down Regulation	NC_007134.7	17926279	17933143	+	2170	chia.4	GO:0016020;GO:0004553;GO:0008061;GO:0006030;GO:0005975;GO:0005576;GO:0005737	K01183	[EC:3.2.1.14]	Q7SYA8	acidic chitinase precursor	337333	GO:0006030//chitin metabolic process;GO:0005975//carbohydrate metabolic process;	GO:0016020//membrane;GO:0005576//extracellular region;GO:0005737//cytoplasm;	GO:0004553//hydrolase activity, hydrolyzing O-glycosyl compounds;GO:0008061//chitin binding;	ko00520(Amino sugar and nucleotide sugar metabolism)
jph2	3656.17	4613.55	2698.78	0.584969	-0.773567	0.000346232	0.0157082	Nodiff	NC_007134.7	35721607	35756115	-	3105	jph2	GO:0016020;GO:0016021;GO:0030314	K19530	-	A4QNV2	junctophilin-2	553333	-	GO:0016020//membrane;GO:0016021//integral component of membrane;GO:0030314//junctional membrane complex;	-	-
ing5a	74.4557	45.376	103.535	2.28172	1.19012	0.000348944	0.0158013	Up Regulation	NC_007133.7	2949263	2959007	-	933	ing5a	GO:0046872;GO:0005634;GO:0006325;GO:0016573;GO:0070776;GO:0008285	K11345	-	A5WVS7	inhibitor of growth protein 5	792168	GO:0006325//chromatin organization;GO:0016573//histone acetylation;GO:0008285//negative regulation of cell population proliferation;	GO:0005634//nucleus;GO:0070776//MOZ/MORF histone acetyltransferase complex;	GO:0046872//metal ion binding;	-
abcb6b	79.4937	48.9537	110.034	2.24771	1.16846	0.000349545	0.0158013	Up Regulation	NC_007120.7	14198748	14339669	-	6426	abcb6b	GO:0016020;GO:0055085;GO:0005524;GO:0000166;GO:0042626;GO:0016021;GO:0016887	-	-	-	-	100004801	GO:0055085//transmembrane transport;	GO:0016020//membrane;GO:0016021//integral component of membrane;	GO:0005524//ATP binding;GO:0000166//nucleotide binding;GO:0042626//ATPase-coupled transmembrane transporter activity;GO:0016887//ATP hydrolysis activity;	-
zgc:194879	328.03	231.495	424.566	1.83402	0.875011	0.000351267	0.0158506	Nodiff	NC_007136.7	34861672	34875320	+	6586	zgc:194879	GO:0006790;GO:0016020;GO:0008146;GO:0001517;GO:0000139;GO:0016021;GO:0005975;GO:0016740	K09671	[EC:2.8.2.-]	B3DIF5	uncharacterized protein LOC100170782	100170782	GO:0006790//sulfur compound metabolic process;GO:0005975//carbohydrate metabolic process;	GO:0016020//membrane;GO:0000139//Golgi membrane;GO:0016021//integral component of membrane;	GO:0008146//sulfotransferase activity;GO:0001517//N-acetylglucosamine 6-O-sulfotransferase activity;GO:0016740//transferase activity;	ko00533(Glycosaminoglycan biosynthesis - keratan sulfate)
si:ch73-237c6.1	466.822	240.577	693.068	2.88086	1.5265	0.00036106	0.0162412	Up Regulation	NC_007119.7	23689493	23702318	-	4270	si:ch73-237c6.1	GO:0006955	K15412	-	A9C4A2	complement factor properdin precursor	100149189	GO:0006955//immune response;	-	-	ko05168(Herpes simplex virus 1 infection)
si:ch211-142b24.8	15.5154	5.26452	25.7662	4.89432	2.29111	0.000361542	0.0162412	Up Regulation	NC_007115.7	42019635	42028730	+	1455	si:ch211-142b24.8	-	-	-	-	-	101886195	-	-	-	-
txlnbb	897.497	655.626	1139.37	1.73784	0.797291	0.000362483	0.0162412	Nodiff	NC_007128.7	6358160	6382392	-	1812	txlnbb	GO:0005575;GO:0019905;GO:0008150	-	-	A0A2R9YJL8	taxilin beta b isoform 2	564166	GO:0008150//biological_process;	GO:0005575//cellular_component;	GO:0019905//syntaxin binding;	-
ldb3a	3027.3	3811.05	2243.56	0.5887	-0.764395	0.000362512	0.0162412	Nodiff	NC_007124.7	22480491	22554389	+	7396	ldb3a	GO:0007626;GO:0046872;GO:0007507;GO:0001756;GO:0007519	-	-	Q7ZVD3	LIM domain-binding protein 3	794339	GO:0007626//locomotory behavior;GO:0007507//heart development;GO:0001756//somitogenesis;GO:0007519//skeletal muscle tissue development;	-	GO:0046872//metal ion binding;	-
gadd45bb	216.698	150.708	282.687	1.87573	0.907448	0.000363719	0.0162428	Nodiff	NC_007113.7	36939941	36941988	+	1198	gadd45bb	GO:0000185;GO:0005634;GO:0006950;GO:0001756;GO:0051726;GO:0005737	K04402	-	Q5NU21	growth arrest and DNA-damage-inducible, beta b	497646	GO:0000185//obsolete activation of MAPKKK activity;GO:0006950//response to stress;GO:0001756//somitogenesis;GO:0051726//regulation of cell cycle;	GO:0005634//nucleus;GO:0005737//cytoplasm;	-	ko04218(Cellular senescence);ko04210(Apoptosis);ko04115(p53 signaling pathway);ko04110(Cell cycle);ko04068(FoxO signaling pathway);ko04010(MAPK signaling pathway)
fscn2b	283.791	373.926	193.657	0.517901	-0.949251	0.000363844	0.0162428	Nodiff	NC_007123.7	34439254	34458662	-	1473	fscn2b	GO:0005856;GO:0051015;GO:0016477;GO:0009653;GO:0030036;GO:0030674;GO:0005737;GO:0003779;GO:0007015;GO:0051017;GO:0007163;GO:0031941	K17455	-	B2LT50	fascin-2	393743	GO:0016477//cell migration;GO:0009653//anatomical structure morphogenesis;GO:0030036//actin cytoskeleton organization;GO:0007015//actin filament organization;GO:0051017//actin filament bundle assembly;GO:0007163//establishment or maintenance of cell polarity;	GO:0005856//cytoskeleton;GO:0005737//cytoplasm;GO:0031941//filamentous actin;	GO:0051015//actin filament binding;GO:0030674//protein-macromolecule adaptor activity;GO:0003779//actin binding;	-
phb	2416.74	3045.05	1788.42	0.587322	-0.767776	0.000370941	0.0165303	Nodiff	NC_007114.7	15736799	15746995	+	1771	phb	GO:0016020	K17080	-	Q7T1D8	prohibitin	321346	-	GO:0016020//membrane;	-	-
si:ch73-92e7.6	59.9221	34.9431	84.901	2.42969	1.28077	0.000371672	0.0165335	Up Regulation	NC_007133.7	2574182	2590514	+	3538	si:ch73-92e7.6	-	-	-	-	-	793732	-	-	-	-
nsmce4a	180.615	237.449	123.781	0.521297	-0.939823	0.000374708	0.016639	Nodiff	NC_007124.7	28784430	28796818	+	1550	nsmce4a	GO:0030915;GO:0005634;GO:0006281	K22825	-	Q504G2	non-structural maintenance of chromosomes element 4 homolog A	553544	GO:0006281//DNA repair;	GO:0030915//Smc5-Smc6 complex;GO:0005634//nucleus;	-	-
LOC100536609	11.7195	3.11252	20.3266	6.53057	2.70721	0.000375665	0.016652	Up Regulation	NC_007115.7	42798773	42807434	+	2346	LOC100536609	-	-	-	gastrula zinc finger protein XlCGF57.1-like	100536609		-	-	-	-
enpp6	158.809	95.2284	222.39	2.33533	1.22363	0.000377249	0.0166927	Up Regulation	NC_007125.7	4048134	4076480	-	2005	enpp6	GO:0016020;GO:0008152;GO:0016021;GO:0047390;GO:0003824;GO:0005886	K08743	[EC:3.1.4.-]	Q5BKW7	ectonucleotide pyrophosphatase/phosphodiesterase family member 6 precursor	791915	GO:0008152//metabolic process;	GO:0016020//membrane;GO:0016021//integral component of membrane;GO:0005886//plasma membrane;	GO:0047390//glycerophosphocholine cholinephosphodiesterase activity;GO:0003824//catalytic activity;	ko00565(Ether lipid metabolism)
nob1	377.614	268.56	486.669	1.81214	0.857697	0.000380071	0.016788	Nodiff	NC_007129.7	5860217	5875241	-	3054	nob1	-	K11883	-	RNA-binding protein NOB1 isoform X3	557254		-	-	-	ko03008(Ribosome biogenesis in eukaryotes)
myoz2a	510.747	651.693	369.801	0.567447	-0.817444	0.000383781	0.0169221	Nodiff	NC_007118.7	69829832	69857692	-	1468	myoz2a	GO:0003779;GO:0030018;GO:0015629;GO:0051373;GO:0030239;GO:0031433	-	-	Q6P2T2	myozenin 2a	393873	GO:0030239//myofibril assembly;	GO:0030018//Z disc;GO:0015629//actin cytoskeleton;	GO:0003779//actin binding;GO:0051373//FATZ binding;GO:0031433//telethonin binding;	-
hsd17b14	209.43	144.976	273.884	1.88917	0.917752	0.000384672	0.0169316	Nodiff	NC_007114.7	29969145	29977455	-	2132	hsd17b14	GO:0055114;GO:0016491	-	-	Q6DEH9	17-beta-hydroxysteroid dehydrogenase 14	445127	GO:0055114//obsolete oxidation-reduction process;	-	GO:0016491//oxidoreductase activity;	-
faima	117.458	76.7312	158.185	2.06155	1.04373	0.000388142	0.0170544	Up Regulation	NC_007120.7	23748324	23755337	+	1079	faima	GO:0003674;GO:0005575;GO:0043066	-	-	-	-	436856	GO:0043066//negative regulation of apoptotic process;	GO:0005575//cellular_component;	GO:0003674//molecular_function;	-
napgb	24.9771	11.1853	38.7689	3.46606	1.7933	0.000391247	0.0171312	Up Regulation	NC_007113.7	54364234	54387638	-	1060	napgb	GO:0005774;GO:0006886;GO:0061025;GO:0005483;GO:0031201;GO:0019905	K21198	-	Q6DGJ7	gamma-soluble NSF attachment protein	436742	GO:0006886//intracellular protein transport;GO:0061025//membrane fusion;	GO:0005774//vacuolar membrane;GO:0031201//SNARE complex;	GO:0005483//soluble NSF attachment protein activity;GO:0019905//syntaxin binding;	-
si:ch73-173h19.3	574.596	417.23	731.962	1.75434	0.810925	0.00039131	0.0171312	Nodiff	NC_007133.7	35065812	35086154	+	4716	si:ch73-173h19.3	GO:0005006;GO:0062023;GO:0007173;GO:0005509	-	-	-	-	563864	GO:0007173//epidermal growth factor receptor signaling pathway;	GO:0062023//collagen-containing extracellular matrix;	GO:0005006//epidermal growth factor-activated receptor activity;GO:0005509//calcium ion binding;	-
LOC798736	26.5427	7.9796	45.1057	5.65263	2.49892	0.000391937	0.0171312	Up Regulation	NC_007114.7	29664134	29671635	+	1878	LOC798736	-	-	-	-	-	798736	-	-	-	-
kctd9b	204.836	268.422	141.25	0.526222	-0.926255	0.000394827	0.0172275	Nodiff	NC_007121.7	42542570	42555818	+	1564	kctd9b	GO:0051260	K21919	-	Q6DGD4	BTB/POZ domain-containing protein KCTD9	437011	GO:0051260//protein homooligomerization;	-	-	-
aspa	38.3732	18.2754	58.4709	3.19944	1.67782	0.00039678	0.0172827	Up Regulation	NC_007116.7	62340799	62356967	+	1260	aspa	GO:0005634;GO:0008152;GO:0019807;GO:0005737;GO:0016788;GO:0046872;GO:0016787;GO:0016811	K01437	[EC:3.5.1.15]	A8KB34	aspartoacylase	557232	GO:0008152//metabolic process;	GO:0005634//nucleus;GO:0005737//cytoplasm;	GO:0019807//aspartoacylase activity;GO:0016788//hydrolase activity, acting on ester bonds;GO:0046872//metal ion binding;GO:0016787//hydrolase activity;GO:0016811//hydrolase activity, acting on carbon-nitrogen (but not peptide) bonds, in linear amides;	ko00340(Histidine metabolism);ko00250(Alanine, aspartate and glutamate metabolism)
LOC570184	8.90896	1.68682	16.1311	9.56302	3.25747	0.000397517	0.0172848	Up Regulation	NC_007129.7	32086388	32089692	+	2290	LOC570184	-	-	-	uncharacterized protein LOC570184	570184		-	-	-	-
slc7a9	193.61	92.5825	294.637	3.18242	1.67013	0.000400752	0.0173953	Up Regulation	NC_007118.7	38505516	38528946	+	5521	slc7a9	GO:0016020;GO:0055085;GO:0016021;GO:0022857	-	-	-	-	567117	GO:0055085//transmembrane transport;	GO:0016020//membrane;GO:0016021//integral component of membrane;	GO:0022857//transmembrane transporter activity;	-
tdo2b	136.608	57.5438	215.673	3.74797	1.90611	0.000402184	0.0174011	Up Regulation	NC_007122.7	34084524	34097434	-	1805	tdo2b	GO:0020037;GO:0006569;GO:0051213;GO:0004833;GO:0055114;GO:0046872;GO:0019441;GO:0016491	K00453	[EC:1.13.11.11]	Q7SY53	tryptophan 2,3-dioxygenase B	334082	GO:0006569//tryptophan catabolic process;GO:0055114//obsolete oxidation-reduction process;GO:0019441//tryptophan catabolic process to kynurenine;	-	GO:0020037//heme binding;GO:0051213//dioxygenase activity;GO:0004833//tryptophan 2,3-dioxygenase activity;GO:0046872//metal ion binding;GO:0016491//oxidoreductase activity;	ko00380(Tryptophan metabolism)
LOC100331665	150.604	199.14	102.068	0.512545	-0.964249	0.000402506	0.0174011	Nodiff	NC_007124.7	52060952	52078719	+	2018	LOC100331665	-	K01754	[EC:4.3.1.19]	uncharacterized protein LOC100331665	100331665		-	-	-	ko00290(Valine, leucine and isoleucine biosynthesis);ko00260(Glycine, serine and threonine metabolism)
si:ch211-114c12.5	16.3954	5.95158	26.8392	4.50959	2.173	0.000402966	0.0174011	Up Regulation	NC_007116.7	24101918	24112145	-	1927	si:ch211-114c12.5	-	-	-	butyrophilin subfamily 1 member A1 isoform X2	565476		-	-	-	-
tspan34	60.8457	36.224	85.4675	2.35942	1.23843	0.000407635	0.0175724	Up Regulation	NC_007112.7	57521361	57533553	+	1202	tspan34	GO:0003674;GO:0016020;GO:0005887;GO:0016021;GO:0007166	-	-	-	-	751731	GO:0007166//cell surface receptor signaling pathway;	GO:0016020//membrane;GO:0005887//integral component of plasma membrane;GO:0016021//integral component of membrane;	GO:0003674//molecular_function;	-
LOC100329748	143.416	66.3623	220.469	3.3222	1.73214	0.000409967	0.0176167	Up Regulation	NC_007135.7	40729430	40747570	-	5933	LOC100329748	GO:0051015;GO:0007018;GO:0005524;GO:0003774;GO:0008017;GO:0003779;GO:0016459;GO:0000166;GO:0003777	K17751	-	myosin-7-like	100329748		GO:0007018//microtubule-based movement;	GO:0016459//myosin complex;	GO:0051015//actin filament binding;GO:0005524//ATP binding;GO:0003774//cytoskeletal motor activity;GO:0008017//microtubule binding;GO:0003779//actin binding;GO:0000166//nucleotide binding;GO:0003777//microtubule motor activity;	ko04261(Adrenergic signaling in cardiomyocytes);ko04260(Cardiac muscle contraction)
si:dkey-21e2.15	87.0943	25.7644	148.424	5.76084	2.52628	0.000410067	0.0176167	Up Regulation	NC_007133.7	19289961	19291263	+	872	si:dkey-21e2.15	GO:0016020;GO:0004252;GO:0008233;GO:0006508;GO:0016787;GO:0016021;GO:0008236	-	-	mast cell protease 1A	567711		GO:0006508//proteolysis;	GO:0016020//membrane;GO:0016021//integral component of membrane;	GO:0004252//serine-type endopeptidase activity;GO:0008233//peptidase activity;GO:0016787//hydrolase activity;GO:0008236//serine-type peptidase activity;	-
mrpl38	730.923	928.575	533.27	0.574289	-0.800151	0.000411054	0.017629	Nodiff	NC_007123.7	45238243	45257212	+	1298	mrpl38	-	K17419	-	Q6NWB9	39S ribosomal protein L38, mitochondrial	405881	-	-	-	-
LOC110439485	6.57422	0.715541	12.4329	17.3755	4.11898	0.000414156	0.0177317	Up Regulation	NC_007115.7	42616662	42620399	-	1833	LOC110439485	-	-	-	uncharacterized protein LOC110439485 isoform X1	110439485		-	-	-	-
si:ch211-137i24.12	10.834	18.8445	2.82359	0.149837	-2.73854	0.000427548	0.0182607	Down Regulation	NC_007116.7	24264505	24271143	-	1087	si:ch211-137i24.12	GO:0016020;GO:0005615;GO:0002377;GO:0006955;GO:0016021	-	-	A2BEN0	natural cytotoxicity triggering receptor 3	100004856	GO:0002377//immunoglobulin production;GO:0006955//immune response;	GO:0016020//membrane;GO:0005615//extracellular space;GO:0016021//integral component of membrane;	-	-
ston2	413.161	296.566	529.756	1.7863	0.836974	0.000427968	0.0182607	Nodiff	NC_007128.7	16755287	16804962	+	4070	ston2	GO:0036465;GO:0016020;GO:0030100;GO:0005623;GO:0098793;GO:0006897	K20067	-	Q4V9G6	stonin-2	619262	GO:0036465//synaptic vesicle recycling;GO:0030100//regulation of endocytosis;GO:0006897//endocytosis;	GO:0016020//membrane;GO:0005623//obsolete cell;GO:0098793//presynapse;	-	-
si:ch211-113d22.2	493.595	629.985	357.205	0.567006	-0.818564	0.000431422	0.0183768	Nodiff	NC_007121.7	20448635	20454114	-	797	si:ch211-113d22.2	-	-	-	A0A0R4IDA9	lymphocyte antigen 6D-like isoform X1	565641	-	-	-	-
LOC100534832	46.4036	26.1292	66.678	2.55185	1.35155	0.000432862	0.0184069	Up Regulation	NC_007121.7	45355868	45357262	-	582	LOC100534832	-	-	-	RING finger protein 122-like	100534832		-	-	-	-
si:dkey-27o4.1	56.8248	27.8392	85.8103	3.08235	1.62403	0.000441589	0.0187462	Up Regulation	NC_007114.7	39616880	39627794	-	8315	si:dkey-27o4.1	-	-	-	E7F4B5	uncharacterized protein si:dkey-27o4.1	561360	-	-	-	-
crygm2d19	2125.99	2661.79	1590.18	0.597408	-0.743211	0.000445921	0.0188982	Nodiff	NC_007120.7	22187192	22188021	-	644	crygm2d19	GO:0003674;GO:0005575;GO:0008150	-	-	-	-	100329887	GO:0008150//biological_process;	GO:0005575//cellular_component;	GO:0003674//molecular_function;	-
clec3bb	49.2205	70.1465	28.2946	0.403364	-1.30985	0.000447419	0.0189297	Down Regulation	NC_007130.7	2857096	2861545	-	1322	clec3bb	-	-	-	E7F0Y1	tetranectin-like	100537161	-	-	-	-
si:dkey-23k10.5	53.8739	31.5232	76.2246	2.41805	1.27384	0.000460864	0.0194657	Up Regulation	NC_007126.7	36351257	36357480	-	3217	si:dkey-23k10.5	GO:0005525	-	-	GTPase IMAP family member 8 isoform X1	326062		-	-	GO:0005525//GTP binding;	-
cishb	78.5651	49.3055	107.825	2.18687	1.12887	0.000472873	0.0199393	Up Regulation	NC_007122.7	17959488	17964533	-	1368	cishb	GO:0005622;GO:0046426;GO:0016567;GO:0035556;GO:0005737;GO:0046627;GO:0006469;GO:0004860;GO:0019221	K04701	-	A9JRX2	cytokine inducible SH2-containing protein b	100136861	GO:0046426//negative regulation of receptor signaling pathway via JAK-STAT;GO:0016567//protein ubiquitination;GO:0035556//intracellular signal transduction;GO:0046627//negative regulation of insulin receptor signaling pathway;GO:0006469//negative regulation of protein kinase activity;GO:0019221//cytokine-mediated signaling pathway;	GO:0005622//intracellular anatomical structure;GO:0005737//cytoplasm;	GO:0004860//protein kinase inhibitor activity;	-
cers1	69.3072	42.2296	96.3848	2.2824	1.19055	0.0004745	0.0199744	Up Regulation	NC_007133.7	5175723	5231371	+	5679	cers1	GO:0016020;GO:0005783;GO:0016021;GO:0050291;GO:0046513	K04710	[EC:2.3.1.24]	F1Q5B1	ceramide synthase 1	568169	GO:0046513//ceramide biosynthetic process;	GO:0016020//membrane;GO:0005783//endoplasmic reticulum;GO:0016021//integral component of membrane;	GO:0050291//sphingosine N-acyltransferase activity;	ko00600(Sphingolipid metabolism)
gpa33	64.944	39.0524	90.8356	2.32599	1.21785	0.000483013	0.0202987	Up Regulation	NC_007120.7	34302514	34313209	-	1777	gpa33	-	-	-	cell surface A33 antigen	101885644		-	-	-	-
dut	464.974	591.931	338.017	0.57104	-0.808335	0.000490653	0.0205713	Nodiff	NC_007129.7	5308129	5314717	+	1118	dut	-	K01520	[EC:3.6.1.23]	Q5XJ23	deoxyuridine 5'-triphosphate nucleotidohydrolase, mitochondrial	449835	-	-	-	ko00983(Drug metabolism - other enzymes);ko00240(Pyrimidine metabolism)
tgm1l4	57.2029	33.8863	80.5196	2.37617	1.24864	0.000491332	0.0205713	Up Regulation	NC_007134.7	46191864	46207893	-	3226	tgm1l4	GO:0018149;GO:0005575;GO:0046872;GO:0003810	-	-	Q4V9H9	transglutaminase 1	555962	GO:0018149//peptide cross-linking;	GO:0005575//cellular_component;	GO:0046872//metal ion binding;GO:0003810//protein-glutamine gamma-glutamyltransferase activity;	-
baiap2l2b	26.9955	10.462	43.5289	4.16065	2.05681	0.00049196	0.0205713	Up Regulation	NC_007133.7	29135459	29167334	+	2496	baiap2l2b	GO:0007009	-	-	Q1LWE6	brain-specific angiogenesis inhibitor 1-associated protein 2-like protein 2	564798	GO:0007009//plasma membrane organization;	-	-	-
fam65b	151.393	102.757	200.029	1.94662	0.96097	0.00049707	0.0207504	Nodiff	NC_007130.7	31593386	31740953	-	4498	fam65b	GO:0016020;GO:0042995;GO:0016324;GO:2000405;GO:0007162;GO:0009968;GO:0005737;GO:2001107;GO:0071889;GO:0032420;GO:0006935;GO:1901741;GO:0005886;GO:0005856;GO:1990869;GO:1905872;GO:0090023;GO:0051491;GO:0030154;GO:0060171;GO:0007517;GO:0048741;GO:0030175;GO:1903904;GO:2000391;GO:0007155;GO:2000114;GO:0007605;GO:0045663;GO:0035024	-	-	Q1LU99	rho family-interacting cell polarization regulator 2	563800	GO:2000405//negative regulation of T cell migration;GO:0007162//negative regulation of cell adhesion;GO:0009968//negative regulation of signal transduction;GO:2001107//negative regulation of Rho guanyl-nucleotide exchange factor activity;GO:0006935//chemotaxis;GO:1901741//positive regulation of myoblast fusion;GO:1990869//cellular response to chemokine;GO:1905872//negative regulation of protein l…	GO:0016020//membrane;GO:0042995//cell projection;GO:0016324//apical plasma membrane;GO:0005737//cytoplasm;GO:0032420//stereocilium;GO:0005886//plasma membrane;GO:0005856//cytoskeleton;GO:0060171//stereocilium membrane;GO:0030175//filopodium;	GO:0071889//14-3-3 protein binding;	-
mhc1zba	205.251	72.5619	337.939	4.65725	2.21948	0.000497899	0.0207505	Up Regulation	NC_007112.7	47155424	47161996	-	2323	mhc1zba	GO:0016020;GO:0016021;GO:0005886	-	-	A8E7F4	major histocompatibility complex class I ZE like precursor	791453	-	GO:0016020//membrane;GO:0016021//integral component of membrane;GO:0005886//plasma membrane;	-	-
fdx1l	200.225	261.132	139.318	0.533518	-0.906391	0.000510298	0.0212319	Nodiff	NC_007117.7	149405	152955	+	1137	fdx1l	GO:0009055;GO:0051537;GO:0022900;GO:0051536	K22071	-	Q08C57	ferredoxin-2, mitochondrial precursor	767726	GO:0022900//electron transport chain;	-	GO:0009055//electron transfer activity;GO:0051537//2 iron, 2 sulfur cluster binding;GO:0051536//iron-sulfur cluster binding;	-
gmpr	1411.51	1775.97	1047.04	0.589562	-0.762284	0.000514658	0.0213779	Nodiff	NC_007130.7	32472996	32487275	-	2858	gmpr	GO:0003824;GO:0055114;GO:0009117;GO:1902560;GO:0046872;GO:0003920;GO:0006144;GO:0006163;GO:0016491	K00364	[EC:1.7.1.7]	Q503G5	GMP reductase 1	553639	GO:0055114//obsolete oxidation-reduction process;GO:0009117//nucleotide metabolic process;GO:0006144//purine nucleobase metabolic process;GO:0006163//purine nucleotide metabolic process;	GO:1902560//GMP reductase complex;	GO:0003824//catalytic activity;GO:0046872//metal ion binding;GO:0003920//GMP reductase activity;GO:0016491//oxidoreductase activity;	ko00230(Purine metabolism)
nup50	1166.05	1469.54	862.555	0.586955	-0.768677	0.000519324	0.0215128	Nodiff	NC_007115.7	74943140	74961852	+	2328	nup50	GO:0046907;GO:0005643;GO:0008536;GO:0006606	K14295	-	Q6P0F8	nuclear pore complex protein Nup50	322969	GO:0046907//intracellular transport;GO:0006606//protein import into nucleus;	GO:0005643//nuclear pore;	GO:0008536//small GTPase binding;	ko03013(Nucleocytoplasmic transport)
mtx1b	260.657	335.543	185.772	0.553647	-0.852962	0.00051962	0.0215128	Nodiff	NC_007130.7	24446411	24484784	-	2281	mtx1b	GO:0006626;GO:0005741	K17776	-	Q5RKQ2	metaxin 1	286740	GO:0006626//protein targeting to mitochondrion;	GO:0005741//mitochondrial outer membrane;	-	-
zgc:63568	31.7767	47.3891	16.1643	0.341097	-1.55175	0.00052371	0.0216464	Down Regulation	NC_007125.7	35892807	35900423	+	1739	zgc:63568	GO:0005575;GO:0046872;GO:0008270;GO:0055114;GO:0016491	-	-	-	-	393427	GO:0055114//obsolete oxidation-reduction process;	GO:0005575//cellular_component;	GO:0046872//metal ion binding;GO:0008270//zinc ion binding;GO:0016491//oxidoreductase activity;	-
LOC101883391	20.1864	8.32312	32.0496	3.85067	1.94511	0.000526997	0.0217464	Up Regulation	NC_007115.7	67159670	67161435	+	1696	LOC101883391	-	-	-	gastrula zinc finger protein XlCGF57.1-like	101883391		-	-	-	-
otop2	45.6268	25.7542	65.4993	2.54324	1.34667	0.000527878	0.021747	Up Regulation	NC_007114.7	56901653	56916047	+	2441	otop2	GO:0016020;GO:0016021	-	-	-	-	494472	-	GO:0016020//membrane;GO:0016021//integral component of membrane;	-	-
map1lc3a	1235.6	916.518	1554.68	1.69629	0.762383	0.000529163	0.0217642	Nodiff	NC_007122.7	26609110	26615608	+	1511	map1lc3a	GO:0006995;GO:0005829;GO:0006914;GO:0000045;GO:0005737;GO:0000421;GO:0000422	K10435	-	Q6NX90	microtubule-associated proteins 1A/1B light chain 3A	406466	GO:0006995//cellular response to nitrogen starvation;GO:0006914//autophagy;GO:0000045//autophagosome assembly;GO:0000422//autophagy of mitochondrion;	GO:0005829//cytosol;GO:0005737//cytoplasm;GO:0000421//autophagosome membrane;	-	ko04621(NOD-like receptor signaling pathway);ko04371(Apelin signaling pathway);ko04216(Ferroptosis);ko04140(Autophagy - animal);ko04137(Mitophagy - animal)
asb12b	70.0048	96.9842	43.0255	0.443634	-1.17256	0.000537515	0.0220405	Down Regulation	NC_007125.7	9265913	9281232	-	1479	asb12b	GO:0003674	K10334	-	Q68EL0	ankyrin repeat and SOCS box-containing protein 12	445507	-	-	GO:0003674//molecular_function;	-
klf11a	856.879	1078.93	634.831	0.588391	-0.765154	0.000537637	0.0220405	Nodiff	NC_007131.7	29502061	29505863	-	2065	klf11a	GO:0003676	K09209	-	Q0P497	Krueppel-like factor 11	560787	-	-	GO:0003676//nucleic acid binding;	-
parla	136.752	92.6263	180.878	1.95278	0.965526	0.000540367	0.0221163	Nodiff	NC_007113.7	5543894	5561026	-	1672	parla	GO:0004252;GO:0016020;GO:0006508;GO:0016021	K09650	[EC:3.4.21.105]	Q58EK4	presenilins-associated rhomboid-like protein, mitochondrial precursor	541485	GO:0006508//proteolysis;	GO:0016020//membrane;GO:0016021//integral component of membrane;	GO:0004252//serine-type endopeptidase activity;	-
ugt5c2	10.0258	2.40236	17.6492	7.3466	2.87708	0.00054648	0.02233	Up Regulation	NC_007129.7	40447447	40469536	+	5096	ugt5c2	GO:0043231;GO:0016020;GO:0008152;GO:0015020;GO:0016758;GO:0016757;GO:0016021;GO:0016740	-	-	Q0P492	UDP glucuronosyltransferase 5 family, polypeptide C2	751669	GO:0008152//metabolic process;	GO:0043231//intracellular membrane-bounded organelle;GO:0016020//membrane;GO:0016021//integral component of membrane;	GO:0015020//glucuronosyltransferase activity;GO:0016758//hexosyltransferase activity;GO:0016757//glycosyltransferase activity;GO:0016740//transferase activity;	-
pgap3	60.7013	84.8241	36.5784	0.431227	-1.21348	0.000549777	0.0223954	Down Regulation	NC_007123.7	9448455	9468799	-	2913	pgap3	GO:0016020;GO:0016021	-	-	A8WFS8	post-GPI attachment to proteins factor 3 precursor	100136873	-	GO:0016020//membrane;GO:0016021//integral component of membrane;	-	-
LOC100534952	53.8441	0.687053	107.001	155.739	7.28299	0.000550257	0.0223954	Up Regulation	NC_007114.7	27705828	27709068	-	1553	LOC100534952	-	-	-	-	-	100534952	-	-	-	-
snrpb	2503.77	3136.46	1871.08	0.596556	-0.745269	0.000550757	0.0223954	Nodiff	NC_007117.7	57478337	57485411	-	963	snrpb	GO:0005685;GO:0005634;GO:0003723;GO:0005686;GO:0000398;GO:0005687;GO:0005737;GO:0046540;GO:0071013;GO:0071004;GO:0005682	K11086	-	Q9I9E5	small nuclear ribonucleoprotein polypeptides B and B1	402966	GO:0000398//mRNA splicing, via spliceosome;	GO:0005685//U1 snRNP;GO:0005634//nucleus;GO:0005686//U2 snRNP;GO:0005687//U4 snRNP;GO:0005737//cytoplasm;GO:0046540//U4/U6 x U5 tri-snRNP complex;GO:0071013//catalytic step 2 spliceosome;GO:0071004//U2-type prespliceosome;GO:0005682//U5 snRNP;	GO:0003723//RNA binding;	ko03040(Spliceosome)
abcf3	274.648	353.184	196.112	0.555267	-0.848746	0.000554978	0.0225175	Nodiff	NC_007113.7	1218496	1226324	-	1078	abcf3	GO:0005524;GO:0000166;GO:0016887	K06158	-	ATP-binding cassette sub-family F member 3	100331227		-	-	GO:0005524//ATP binding;GO:0000166//nucleotide binding;GO:0016887//ATP hydrolysis activity;	-
LOC100330349	53.743	31.6341	75.8519	2.39779	1.26171	0.000555556	0.0225175	Up Regulation	NC_007115.7	75462805	75464631	+	1827	LOC100330349	-	-	-	protein NLRC3	100330349		-	-	-	-
ccr11.1	7.86129	1.39489	14.3277	10.2716	3.36058	0.000560786	0.0226686	Up Regulation	NC_007127.7	7696964	7699401	+	1494	ccr11.1	-	K04177	-	C-C chemokine receptor type 2	100004625		-	-	-	ko04060(Cytokine-cytokine receptor interaction)
tfr1a	1307.59	1642.46	972.724	0.592237	-0.755754	0.000561091	0.0226686	Nodiff	NC_007113.7	4844080	4874960	-	8097	tfr1a	GO:0033570;GO:0006879;GO:0016020;GO:0042541;GO:0030218;GO:0035162;GO:0005623;GO:0016021;GO:0033572	K06503	-	Q5MPX4	transferrin receptor protein 1	494477	GO:0006879//cellular iron ion homeostasis;GO:0042541//hemoglobin biosynthetic process;GO:0030218//erythrocyte differentiation;GO:0035162//embryonic hemopoiesis;GO:0033572//transferrin transport;	GO:0016020//membrane;GO:0005623//obsolete cell;GO:0016021//integral component of membrane;	GO:0033570//obsolete transferrin transmembrane transporter activity;	ko04216(Ferroptosis);ko04145(Phagosome);ko04144(Endocytosis)
slc37a4b	982.447	1237.39	727.507	0.587939	-0.766263	0.000570261	0.0230021	Nodiff	NC_007121.7	39136106	39154626	-	2843	slc37a4b	GO:0016020;GO:0055085;GO:0016021;GO:0022857	-	-	-	-	393914	GO:0055085//transmembrane transport;	GO:0016020//membrane;GO:0016021//integral component of membrane;	GO:0022857//transmembrane transporter activity;	-
nr1d4b	150.876	73.0941	228.658	3.12826	1.64536	0.000574288	0.0231273	Up Regulation	NC_007122.7	1945055	1967013	-	1731	nr1d4b	GO:0003707;GO:0005634;GO:0003677;GO:0003708;GO:0006355;GO:0048384;GO:0006351;GO:0030522;GO:0046872;GO:0004887;GO:0043565;GO:0008270;GO:0043401;GO:0003700	-	-	U3M0S0	nuclear receptor subfamily 1, group D, member 4b	571948	GO:0006355//regulation of transcription, DNA-templated;GO:0048384//retinoic acid receptor signaling pathway;GO:0006351//transcription, DNA-templated;GO:0030522//intracellular receptor signaling pathway;GO:0043401//steroid hormone mediated signaling pathway;	GO:0005634//nucleus;	GO:0003707//steroid hormone receptor activity;GO:0003677//DNA binding;GO:0003708//nuclear receptor activity;GO:0046872//metal ion binding;GO:0004887//nuclear receptor activity;GO:0043565//sequence-specific DNA binding;GO:0008270//zinc ion binding;GO:0003700//DNA-binding transcription factor activity;	-
apool	488.47	620.622	356.319	0.574133	-0.800544	0.000578156	0.0232458	Nodiff	NC_007116.7	22851859	22868636	-	1745	apool	GO:0003674;GO:0016020;GO:0042407;GO:0005743;GO:0016021;GO:0005739;GO:0061617	-	-	Q58EI3	apolipoprotein O-like	541537	GO:0042407//cristae formation;	GO:0016020//membrane;GO:0005743//mitochondrial inner membrane;GO:0016021//integral component of membrane;GO:0005739//mitochondrion;GO:0061617//MICOS complex;	GO:0003674//molecular_function;	-
myof	180.309	235.816	124.801	0.529229	-0.918036	0.000579304	0.0232547	Nodiff	NC_007123.7	10517473	10567188	-	6755	myof	GO:0016020;GO:0016021	-	-	F1QZG1	myoferlin	393849	-	GO:0016020//membrane;GO:0016021//integral component of membrane;	-	-
txn2	582.675	737.244	428.105	0.580683	-0.784177	0.000580576	0.0232685	Nodiff	NC_007114.7	5265101	5276996	-	1191	txn2	GO:0006662;GO:0015035;GO:0005623;GO:0055114;GO:0045454	K03671	-	Q6P131	thioredoxin, mitochondrial	402938	GO:0006662//glycerol ether metabolic process;GO:0055114//obsolete oxidation-reduction process;GO:0045454//cell redox homeostasis;	GO:0005623//obsolete cell;	GO:0015035//protein-disulfide reductase activity;	ko05132(Salmonella infection);ko04621(NOD-like receptor signaling pathway)
pnp5b	481.606	616.534	346.677	0.5623	-0.830588	0.000596932	0.0238712	Nodiff	NC_007113.7	58184937	58201177	-	3051	pnp5b	GO:0004731;GO:0016763;GO:0009116;GO:0016757;GO:0006139;GO:0003824;GO:0016740	-	-	Q66ID4	purine nucleoside phosphorylase 5b	447889	GO:0009116//nucleoside metabolic process;GO:0006139//nucleobase-containing compound metabolic process;	-	GO:0004731//purine-nucleoside phosphorylase activity;GO:0016763//pentosyltransferase activity;GO:0016757//glycosyltransferase activity;GO:0003824//catalytic activity;GO:0016740//transferase activity;	-
abraa	522.062	382.101	662.022	1.73258	0.792924	0.000597517	0.0238712	Nodiff	NC_007117.7	52064223	52070743	+	2795	abraa	GO:0008015;GO:0007507	-	-	actin-binding Rho-activating protein	324520		GO:0008015//blood circulation;GO:0007507//heart development;	-	-	-
tmprss13b	49.0133	28.1982	69.8284	2.47635	1.30821	0.000606199	0.0241558	Up Regulation	NC_007116.7	37888095	37900395	-	1835	tmprss13b	GO:0016020;GO:0004252;GO:0008233;GO:0008236;GO:0016787;GO:0006508;GO:0005044;GO:0006898;GO:0016021	K09643	-	E7EYC5	transmembrane protease serine 13	564693	GO:0006508//proteolysis;GO:0006898//receptor-mediated endocytosis;	GO:0016020//membrane;GO:0016021//integral component of membrane;	GO:0004252//serine-type endopeptidase activity;GO:0008233//peptidase activity;GO:0008236//serine-type peptidase activity;GO:0016787//hydrolase activity;GO:0005044//scavenger receptor activity;	-
soul5	385.526	280.415	490.638	1.74968	0.807093	0.000606567	0.0241558	Nodiff	NC_007114.7	53475902	53485339	-	1265	soul5	-	-	-	-	-	100000079	-	-	-	-
lamtor4	484.369	614.756	353.982	0.575809	-0.796337	0.000614408	0.0244188	Nodiff	NC_007115.7	20051441	20054580	+	1049	lamtor4	GO:0032947;GO:0061462;GO:0008361;GO:0005085;GO:0005764;GO:0071986;GO:0032008;GO:0071230	K20399	-	Q0P3X8	ragulator complex protein LAMTOR4	561019	GO:0061462//protein localization to lysosome;GO:0008361//regulation of cell size;GO:0032008//positive regulation of TOR signaling;GO:0071230//cellular response to amino acid stimulus;	GO:0005764//lysosome;GO:0071986//Ragulator complex;	GO:0032947//molecular adaptor activity;GO:0005085//guanyl-nucleotide exchange factor activity;	ko04150(mTOR signaling pathway)
egln1b	681.263	861.06	501.465	0.582381	-0.779966	0.000615117	0.0244188	Nodiff	NC_007122.7	31558112	31603506	+	2043	egln1b	GO:0005575;GO:0016705;GO:0046872;GO:0005506;GO:0031418;GO:0055114;GO:0016491	K09592	[EC:1.14.11.29]	Q6DHH3	egl nine homolog 1	436868	GO:0055114//obsolete oxidation-reduction process;	GO:0005575//cellular_component;	GO:0016705//oxidoreductase activity, acting on paired donors, with incorporation or reduction of molecular oxygen;GO:0046872//metal ion binding;GO:0005506//iron ion binding;GO:0031418//L-ascorbic acid binding;GO:0016491//oxidoreductase activity;	-
gsto1	125.178	49.4427	200.914	4.06358	2.02275	0.000617018	0.0244555	Up Regulation	NC_007124.7	25380505	25389051	+	1413	gsto1	GO:0004364;GO:0006749;GO:0009407;GO:0008152;GO:0005737	K00799	[EC:2.5.1.18]	Q6DHK5	glutathione S-transferase omega 1	436894	GO:0006749//glutathione metabolic process;GO:0009407//toxin catabolic process;GO:0008152//metabolic process;	GO:0005737//cytoplasm;	GO:0004364//glutathione transferase activity;	ko00983(Drug metabolism - other enzymes);ko00982(Drug metabolism - cytochrome P450);ko00980(Metabolism of xenobiotics by cytochrome P450);ko00480(Glutathione metabolism)
LOC110439330	68.9894	42.4752	95.5037	2.24846	1.16894	0.000621812	0.0246067	Up Regulation	NC_007114.7	6947003	6989242	-	2050	LOC110439330	-	-	-	gastrula zinc finger protein XlCGF7.1-like	110439330		-	-	-	-
dcxr	295.044	378.826	211.261	0.557674	-0.842507	0.000628573	0.0248044	Nodiff	NC_007123.7	3043303	3053879	-	1550	dcxr	GO:0005575;GO:0055114;GO:0016491	K03331	[EC:1.1.1.10]	Q567K5	L-xylulose reductase	550282	GO:0055114//obsolete oxidation-reduction process;	GO:0005575//cellular_component;	GO:0016491//oxidoreductase activity;	ko00040(Pentose and glucuronate interconversions)
lxn	295.008	212.139	377.877	1.78127	0.832908	0.000628786	0.0248044	Nodiff	NC_007126.7	1181423	1198944	-	1252	lxn	GO:0003674;GO:0005575;GO:0008150	-	-	Q5PR40	latexin precursor	494053	GO:0008150//biological_process;	GO:0005575//cellular_component;	GO:0003674//molecular_function;	-
plekhh1	28.1979	13.8896	42.5062	3.06029	1.61367	0.000635193	0.0249802	Up Regulation	NC_007128.7	37932738	38021592	+	4527	plekhh1	GO:0005856	-	-	Q00IB7	pleckstrin homology domain-containing family H member 1	565914	-	GO:0005856//cytoskeleton;	-	-
si:ch211-287c22.1	5.28878	0.343527	10.234	29.7911	4.89681	0.000635232	0.0249802	Up Regulation	NC_007116.7	23776716	23783586	-	1029	si:ch211-287c22.1	GO:0016020;GO:0009247;GO:0030259;GO:0016758;GO:0031982;GO:0016757;GO:0005794;GO:0005975	-	-	A2BIR9	si:ch211-287c22.1	100005565	GO:0009247//glycolipid biosynthetic process;GO:0030259//lipid glycosylation;GO:0005975//carbohydrate metabolic process;	GO:0016020//membrane;GO:0031982//vesicle;GO:0005794//Golgi apparatus;	GO:0016758//hexosyltransferase activity;GO:0016757//glycosyltransferase activity;	-
si:dkeyp-93d12.1	9.95317	2.41006	17.4963	7.25967	2.8599	0.000636424	0.0249878	Up Regulation	NC_007131.7	42537469	42561744	+	6667	si:dkeyp-93d12.1	-	K18405	-	Q5VSI4	tudor domain-containing protein 15	799498	-	-	-	-
bhlhe40	1394.45	1953.48	835.411	0.427652	-1.22549	0.000640067	0.0250583	Down Regulation	NC_007122.7	35759652	35763257	-	2738	bhlhe40	GO:0045892;GO:0005634;GO:0003677;GO:0006355;GO:0006351;GO:0046983;GO:0045475;GO:0032922	-	-	-	-	324413	GO:0045892//negative regulation of transcription, DNA-templated;GO:0006355//regulation of transcription, DNA-templated;GO:0006351//transcription, DNA-templated;GO:0045475//locomotor rhythm;GO:0032922//circadian regulation of gene expression;	GO:0005634//nucleus;	GO:0003677//DNA binding;GO:0046983//protein dimerization activity;	-
si:dkey-71l4.4	44.2675	17.6613	70.8737	4.01293	2.00465	0.000640217	0.0250583	Up Regulation	NC_007115.7	75523599	75552652	-	6583	si:dkey-71l4.4	GO:0005575;GO:0005524;GO:0000166;GO:0008150	-	-	A9JSX9	uncharacterized protein LOC797610	797610	GO:0008150//biological_process;	GO:0005575//cellular_component;	GO:0005524//ATP binding;GO:0000166//nucleotide binding;	-
zgc:123181	4.22103	0	8.44206	Inf	Inf	0.000643996	0.025167	Up Regulation	NC_007121.7	21584111	21648773	+	897	zgc:123181	GO:0007399;GO:0016020;GO:0007267;GO:0007155;GO:0005887;GO:0005509;GO:0007156;GO:0016021;GO:0005886	-	-	Q32PV3	uncharacterized protein LOC735300 precursor	735300	GO:0007399//nervous system development;GO:0007267//cell-cell signaling;GO:0007155//cell adhesion;GO:0007156//homophilic cell adhesion via plasma membrane adhesion molecules;	GO:0016020//membrane;GO:0005887//integral component of plasma membrane;GO:0016021//integral component of membrane;GO:0005886//plasma membrane;	GO:0005509//calcium ion binding;	-
hccsb	730.917	921.48	540.355	0.586399	-0.770045	0.000657892	0.0256701	Nodiff	NC_007135.7	31081899	31092576	-	1923	hccsb	GO:0016020;GO:0018063;GO:0016829;GO:0046872;GO:0005743;GO:0005739;GO:0004408	K01764	[EC:4.4.1.17]	Q803H2	cytochrome c-type heme lyase	58016	GO:0018063//cytochrome c-heme linkage;	GO:0016020//membrane;GO:0005743//mitochondrial inner membrane;GO:0005739//mitochondrion;	GO:0016829//lyase activity;GO:0046872//metal ion binding;GO:0004408//holocytochrome-c synthase activity;	ko00860(Porphyrin metabolism)
usp21	149.425	212.765	86.0849	0.404602	-1.30543	0.00065988	0.0256869	Down Regulation	NC_007134.7	20687335	20701861	+	1961	usp21	GO:1904888;GO:0006511;GO:0016579;GO:0036459;GO:0021551	K21634	[EC:3.4.19.12]	ubiquitin carboxyl-terminal hydrolase 21 isoform X1	563546		GO:1904888//cranial skeletal system development;GO:0006511//ubiquitin-dependent protein catabolic process;GO:0016579//protein deubiquitination;GO:0021551//central nervous system morphogenesis;	-	GO:0036459//thiol-dependent deubiquitinase;	ko04217(Necroptosis)
scube1	49.6817	28.8152	70.5483	2.4483	1.29178	0.000660371	0.0256869	Up Regulation	NC_007115.7	8907147	9008846	-	3779	scube1	GO:0060215;GO:0005509;GO:0048747;GO:0030509;GO:0007224;GO:0005886	-	-	A0A0R4IBT9	signal peptide, CUB and EGF-like domain-containing protein 1 isoform 2 precursor	797832	GO:0060215//primitive hemopoiesis;GO:0048747//muscle cell development;GO:0030509//BMP signaling pathway;GO:0007224//smoothened signaling pathway;	GO:0005886//plasma membrane;	GO:0005509//calcium ion binding;	-
wfdc1	662.067	835.197	488.937	0.585415	-0.772468	0.000661918	0.0257072	Nodiff	NC_007129.7	14595181	14617709	+	2565	wfdc1	GO:0001558;GO:0010466;GO:0005615;GO:0005576;GO:0030414	-	-	A5WVP3	WAP four-disulfide core domain protein 1 precursor	560860	GO:0001558//regulation of cell growth;GO:0010466//negative regulation of peptidase activity;	GO:0005615//extracellular space;GO:0005576//extracellular region;	GO:0030414//peptidase inhibitor activity;	-
opa3	159.759	209.407	110.111	0.525822	-0.927354	0.000671262	0.0260057	Nodiff	NC_007129.7	35838752	35842554	-	1258	opa3	GO:0050881;GO:0007626;GO:0019216;GO:0005739;GO:0031413	-	-	Q1L9A2	optic atrophy 3 protein homolog	497278	GO:0050881//musculoskeletal movement;GO:0007626//locomotory behavior;GO:0019216//regulation of lipid metabolic process;GO:0031413//regulation of buoyancy;	GO:0005739//mitochondrion;	-	-
slc36a4	290.509	371.627	209.391	0.563444	-0.827657	0.000671678	0.0260057	Nodiff	NC_007126.7	41170081	41235034	-	5112	slc36a4	GO:0005774;GO:0016020;GO:0003333;GO:0016021;GO:0015171	K14209	-	E7F8C6	proton-coupled amino acid transporter 4	504109	GO:0003333//amino acid transmembrane transport;	GO:0005774//vacuolar membrane;GO:0016020//membrane;GO:0016021//integral component of membrane;	GO:0015171//amino acid transmembrane transporter activity;	-
gsk3aa	362.534	462.17	262.898	0.568834	-0.81392	0.00067403	0.0260566	Nodiff	NC_007130.7	6059671	6083800	-	2652	gsk3aa	GO:0005575;GO:0004674;GO:0005524;GO:0000166;GO:0004672;GO:0006468	K03083	[EC:2.7.11.26]	Q1LYN4	glycogen synthase kinase 3 alpha	560194	GO:0006468//protein phosphorylation;	GO:0005575//cellular_component;	GO:0004674//protein serine/threonine kinase activity;GO:0005524//ATP binding;GO:0000166//nucleotide binding;GO:0004672//protein kinase activity;	ko04916(Melanogenesis);ko04910(Insulin signaling pathway);ko04510(Focal adhesion);ko04340(Hedgehog signaling pathway);ko04310(Wnt signaling pathway);ko04150(mTOR signaling pathway);ko04110(Cell cycle);ko04012(ErbB signaling pathway)
tyrp1a	246	316.13	175.869	0.556319	-0.846016	0.000683987	0.0263651	Nodiff	NC_007118.7	74084193	74090375	-	2344	tyrp1a	GO:0043473;GO:0003406;GO:0008152;GO:0055114;GO:0030318;GO:0032438;GO:0016491	K00506	[EC:1.14.18.-]	5,6-dihydroxyindole-2-carboxylic acid oxidase isoform X1	100333145		GO:0043473//pigmentation;GO:0003406//retinal pigment epithelium development;GO:0008152//metabolic process;GO:0055114//obsolete oxidation-reduction process;GO:0030318//melanocyte differentiation;GO:0032438//melanosome organization;	-	GO:0016491//oxidoreductase activity;	ko04916(Melanogenesis);ko00350(Tyrosine metabolism)
LOC110437958	14.7808	5.30071	24.261	4.57693	2.19438	0.000684112	0.0263651	Up Regulation	NC_007127.7	55084565	55087509	-	2907	LOC110437958	-	-	-	ribosome-binding protein 1-like	110437958		-	-	-	-
zgc:112368	35.6557	1.3664	69.945	51.1891	5.67777	0.000692538	0.02656	Up Regulation	NC_007133.7	7463011	7470339	+	1233	zgc:112368	GO:0004252;GO:0005615;GO:0006508	-	-	A3KPY8	Ela1 protein precursor	553249	GO:0006508//proteolysis;	GO:0005615//extracellular space;	GO:0004252//serine-type endopeptidase activity;	-
ckbb	17983.1	22347.7	13618.5	0.609394	-0.714552	0.0006928	0.02656	Nodiff	NC_007131.7	20816747	20821758	-	1437	ckbb	GO:0016310;GO:0005524;GO:0016301;GO:0004111;GO:0003824;GO:0000166;GO:0016740;GO:0016772	K00933	[EC:2.7.3.2]	Q8AY63	brain creatine kinase b	140744	GO:0016310//phosphorylation;	-	GO:0005524//ATP binding;GO:0016301//kinase activity;GO:0004111//creatine kinase activity;GO:0003824//catalytic activity;GO:0000166//nucleotide binding;GO:0016740//transferase activity;GO:0016772//transferase activity, transferring phosphorus-containing groups;	ko00330(Arginine and proline metabolism)
zgc:109934	56.8576	79.3062	34.4091	0.433877	-1.20464	0.000693264	0.02656	Down Regulation	NC_007114.7	32118670	32120354	+	879	zgc:109934	GO:0006879;GO:0046872;GO:0006826;GO:0005506;GO:0008199;GO:0005737;GO:0006880	-	-	-	-	553552	GO:0006879//cellular iron ion homeostasis;GO:0006826//iron ion transport;GO:0006880//intracellular sequestering of iron ion;	GO:0005737//cytoplasm;	GO:0046872//metal ion binding;GO:0005506//iron ion binding;GO:0008199//ferric iron binding;	-
LOC103909841	14.7324	5.15595	24.3089	4.71472	2.23717	0.000693404	0.02656	Up Regulation	NC_007136.7	18786402	18791559	-	4623	LOC103909841	-	-	-	uncharacterized protein LOC103909841	103909841		-	-	-	-
epdl1	598.855	396.716	800.994	2.01906	1.01369	0.000698859	0.0267282	Up Regulation	NC_007118.7	1045637	1057237	+	2004	epdl1	GO:0007160;GO:0005509;GO:0005576	-	-	F1RA32	uncharacterized protein LOC100302470 precursor	100302470	GO:0007160//cell-matrix adhesion;	GO:0005576//extracellular region;	GO:0005509//calcium ion binding;	-
LOC101886116	43.7686	24.9593	62.578	2.50721	1.32608	0.000704804	0.0269145	Up Regulation	NC_007116.7	35382722	35391600	+	8553	LOC101886116	-	-	-	uncharacterized protein LOC101886116	101886116		-	-	-	-
psme4a	537.678	396.246	679.111	1.71386	0.777253	0.000706859	0.0269312	Nodiff	NC_007124.7	35689746	35744961	+	6985	psme4a	GO:0005634;GO:0010499;GO:1990111;GO:0070577;GO:0005839;GO:0016504;GO:0035093;GO:0005829;GO:0070628;GO:0010952	K06699	-	A0A0R4IAF6	proteasome activator complex subunit 4A isoform X1	793897	GO:0010499//proteasomal ubiquitin-independent protein catabolic process;GO:0035093//spermatogenesis, exchange of chromosomal proteins;GO:0010952//positive regulation of peptidase activity;	GO:0005634//nucleus;GO:1990111//spermatoproteasome complex;GO:0005839//proteasome core complex;GO:0005829//cytosol;	GO:0070577//lysine-acetylated histone binding;GO:0016504//peptidase activator activity;GO:0070628//proteasome binding;	ko03050(Proteasome)
LOC101883550	4.11229	8.22458	0	0	#NAME?	0.000707388	0.0269312	Down Regulation	NC_007114.7	40364843	40369715	+	3458	LOC101883550	-	-	-	uncharacterized protein LOC101883550	101883550		-	-	-	-
klhl43	2675.84	1946.51	3405.18	1.74937	0.806838	0.000710658	0.0270147	Nodiff	NC_007130.7	43787190	43819553	-	6047	klhl43	GO:0016567;GO:0031463;GO:0004842	-	-	E7F5R6	kelch-like protein 31	570492	GO:0016567//protein ubiquitination;	GO:0031463//Cul3-RING ubiquitin ligase complex;	GO:0004842//ubiquitin-protein transferase activity;	-
slc25a12	2082.2	2602.55	1561.86	0.600127	-0.73666	0.000713153	0.0270673	Nodiff	NC_007117.7	3961319	3982783	-	2794	slc25a12	GO:0016020;GO:0055085;GO:0005509;GO:0016021	K15105	-	Q6PFM3	calcium-binding mitochondrial carrier protein Aralar1	337675	GO:0055085//transmembrane transport;	GO:0016020//membrane;GO:0016021//integral component of membrane;	GO:0005509//calcium ion binding;	-
ebp	233.085	165.705	300.464	1.81324	0.858573	0.000714312	0.0270673	Nodiff	NC_007134.7	19148060	19153272	-	1365	ebp	GO:0016020;GO:0047750;GO:0016021;GO:0016125	K01824	[EC:5.3.3.5]	Q6DG98	3-beta-hydroxysteroid-Delta(8), Delta(7)-isomerase	436600	GO:0016125//sterol metabolic process;	GO:0016020//membrane;GO:0016021//integral component of membrane;	GO:0047750//cholestenol delta-isomerase activity;	ko00100(Steroid biosynthesis)
fgfr1b	226.202	153.014	299.391	1.95662	0.968362	0.000715279	0.0270673	Nodiff	NC_007121.7	42589446	42662490	+	3877	fgfr1b	GO:0016020;GO:0016310;GO:0005524;GO:0036342;GO:0005007;GO:0004713;GO:0005515;GO:0000166;GO:0004672;GO:0016021;GO:0008543;GO:0018108;GO:0004714;GO:0016301;GO:0006468;GO:0016740;GO:0008284	-	-	fibroblast growth factor receptor 1b precursor	567905		GO:0016310//phosphorylation;GO:0036342//post-anal tail morphogenesis;GO:0008543//fibroblast growth factor receptor signaling pathway;GO:0018108//peptidyl-tyrosine phosphorylation;GO:0006468//protein phosphorylation;GO:0008284//positive regulation of cell population proliferation;	GO:0016020//membrane;GO:0016021//integral component of membrane;	GO:0005524//ATP binding;GO:0005007//fibroblast growth factor-activated receptor activity;GO:0004713//protein tyrosine kinase activity;GO:0005515//protein binding;GO:0000166//nucleotide binding;GO:0004672//protein kinase activity;GO:0004714//transmembrane receptor protein tyrosine kinase activity;GO:0016301//kinase activity;GO:0016740//transferase activity;	-
lmf2a	68.1183	42.5892	93.6475	2.19886	1.13675	0.00072133	0.0272552	Up Regulation	NC_007129.7	6706140	6727914	+	2430	lmf2a	GO:0003674;GO:0016020;GO:0005783;GO:0051604;GO:0016021;GO:0005789	-	-	B3DK37	lipase maturation factor 2	571852	GO:0051604//protein maturation;	GO:0016020//membrane;GO:0005783//endoplasmic reticulum;GO:0016021//integral component of membrane;GO:0005789//endoplasmic reticulum membrane;	GO:0003674//molecular_function;	-
endog	207.551	269.089	146.013	0.542621	-0.881982	0.000731037	0.0275775	Nodiff	NC_007119.7	12118097	12122225	+	1346	endog	GO:0046872;GO:0016787;GO:0006309;GO:0003676	K01173	-	Q503Y0	endonuclease G, mitochondrial	100002293	GO:0006309//apoptotic DNA fragmentation;	-	GO:0046872//metal ion binding;GO:0016787//hydrolase activity;GO:0003676//nucleic acid binding;	ko04210(Apoptosis)
urahb	11.7717	3.64776	19.8957	5.45422	2.44737	0.000732057	0.0275775	Up Regulation	NC_007136.7	37187952	37191929	-	1360	urahb	GO:0016787;GO:0006144;GO:0033971	K07127	[EC:3.5.2.17]	E7F0I1	5-hydroxyisourate hydrolase-like	570474	GO:0006144//purine nucleobase metabolic process;	-	GO:0016787//hydrolase activity;GO:0033971//hydroxyisourate hydrolase activity;	ko00230(Purine metabolism)
pla2g12a	178.832	232.729	124.936	0.536829	-0.897466	0.000733981	0.0276085	Nodiff	NC_007112.7	12061284	12064745	-	1545	pla2g12a	GO:0050482;GO:0016042;GO:0006644;GO:0005509;GO:0005576;GO:0004623	K01047	[EC:3.1.1.4]	A3KNJ5	group XIIA secretory phospholipase A2 precursor	402802	GO:0050482//arachidonic acid secretion;GO:0016042//lipid catabolic process;GO:0006644//phospholipid metabolic process;	GO:0005576//extracellular region;	GO:0005509//calcium ion binding;GO:0004623//phospholipase A2 activity;	ko04270(Vascular smooth muscle contraction);ko00592(alpha-Linolenic acid metabolism);ko00591(Linoleic acid metabolism);ko00590(Arachidonic acid metabolism);ko00565(Ether lipid metabolism);ko00564(Glycerophospholipid metabolism)
aurkb	389.995	496.463	283.527	0.571093	-0.808201	0.000736691	0.0276689	Nodiff	NC_007125.7	241461	246396	-	1185	aurkb	GO:0004674;GO:0005524;GO:0000166;GO:0004672;GO:0006468;GO:0007049	K11479	[EC:2.7.11.1]	F1RDC1	aurora kinase B	791894	GO:0006468//protein phosphorylation;GO:0007049//cell cycle;	-	GO:0004674//protein serine/threonine kinase activity;GO:0005524//ATP binding;GO:0000166//nucleotide binding;GO:0004672//protein kinase activity;	-
mao	1392.72	825.165	1960.28	2.37562	1.2483	0.000743066	0.0278667	Up Regulation	NC_007120.7	33660964	33725972	-	4420	mao	GO:0016020;GO:0005741;GO:0055114;GO:0008131;GO:0042402;GO:0042135;GO:0016021;GO:0005739;GO:0016491;GO:0006584	K00274	[EC:1.4.3.4]	Q6NSN2	amine oxidase [flavin-containing]	404730	GO:0055114//obsolete oxidation-reduction process;GO:0042402//cellular biogenic amine catabolic process;GO:0042135//neurotransmitter catabolic process;GO:0006584//catecholamine metabolic process;	GO:0016020//membrane;GO:0005741//mitochondrial outer membrane;GO:0016021//integral component of membrane;GO:0005739//mitochondrion;	GO:0008131//primary amine oxidase activity;GO:0016491//oxidoreductase activity;	ko00982(Drug metabolism - cytochrome P450);ko00380(Tryptophan metabolism);ko00360(Phenylalanine metabolism);ko00350(Tyrosine metabolism);ko00340(Histidine metabolism);ko00330(Arginine and proline metabolism);ko00260(Glycine, serine and threonine metabolism)
zgc:175280	381.43	234.715	528.145	2.25015	1.17002	0.000745111	0.0279016	Up Regulation	NC_007116.7	67807211	67834261	+	2795	zgc:175280	GO:0016020;GO:0006865;GO:0055085;GO:0016021;GO:0022857	-	-	A9JTI3	uncharacterized protein LOC100007793	100007793	GO:0006865//amino acid transport;GO:0055085//transmembrane transport;	GO:0016020//membrane;GO:0016021//integral component of membrane;	GO:0022857//transmembrane transporter activity;	-
zgc:73226	124.37	83.5994	165.141	1.97539	0.982135	0.00074849	0.0279864	Nodiff	NC_007116.7	6350312	6377865	-	2316	zgc:73226	GO:0005740;GO:0016020;GO:0005783;GO:0043069;GO:0005635;GO:0051607;GO:0005741;GO:0003674;GO:0043065;GO:0097345;GO:0016021	K15464	-	Q4QRM2	Bcl-2/adenovirus E1B 19kD interaction protein XR	402792	GO:0043069//negative regulation of programmed cell death;GO:0051607//defense response to virus;GO:0043065//positive regulation of apoptotic process;GO:0097345//mitochondrial outer membrane permeabilization;	GO:0005740//mitochondrial envelope;GO:0016020//membrane;GO:0005783//endoplasmic reticulum;GO:0005635//nuclear envelope;GO:0005741//mitochondrial outer membrane;GO:0016021//integral component of membrane;	GO:0003674//molecular_function;	ko04140(Autophagy - animal);ko04137(Mitophagy - animal);ko04068(FoxO signaling pathway)
tm4sf18	94.9745	59.223	130.726	2.20735	1.14232	0.000752438	0.0280921	Up Regulation	NC_007133.7	38159823	38168571	+	1508	tm4sf18	GO:0016020;GO:0016021	-	-	E7FBS4	transmembrane 4 L six family member 18	563601	-	GO:0016020//membrane;GO:0016021//integral component of membrane;	-	-
rab14l	765.773	568.231	963.314	1.69529	0.76153	0.000753881	0.0281004	Nodiff	NC_007116.7	72172347	72178739	-	2398	rab14l	GO:0090382;GO:0006895;GO:0030100;GO:0042742;GO:0005802;GO:0003924;GO:0045335;GO:0005768;GO:0005829;GO:0005525;GO:0032456;GO:0055037	K07881	-	Q6PE19	ras-related protein Rab-14	393656	GO:0090382//phagosome maturation;GO:0006895//Golgi to endosome transport;GO:0030100//regulation of endocytosis;GO:0042742//defense response to bacterium;GO:0032456//endocytic recycling;	GO:0005802//trans-Golgi network;GO:0045335//phagocytic vesicle;GO:0005768//endosome;GO:0005829//cytosol;GO:0055037//recycling endosome;	GO:0003924//GTPase activity;GO:0005525//GTP binding;	-
si:dkey-219e21.2	31.6379	16.4937	46.7821	2.83636	1.50404	0.000754899	0.0281004	Up Regulation	NC_007123.7	22607738	22618078	+	1947	si:dkey-219e21.2	-	-	-	U3JAZ2	E3 ubiquitin-protein ligase TRIM39-like isoform X1	797371	-	-	-	-
prkra	423.623	537.511	309.736	0.576241	-0.795256	0.000767207	0.0284794	Nodiff	NC_007120.7	1365728	1371542	+	1670	prkra	GO:0016310;GO:0003723;GO:0016301;GO:0031047;GO:0005737;GO:0003725;GO:0048471;GO:0030422;GO:0008047;GO:0043085	-	-	B0V3F8	interferon-inducible double-stranded RNA-dependent protein kinase activator A homolog	557370	GO:0016310//phosphorylation;GO:0031047//gene silencing by RNA;GO:0030422//production of siRNA involved in RNA interference;GO:0043085//positive regulation of catalytic activity;	GO:0005737//cytoplasm;GO:0048471//perinuclear region of cytoplasm;	GO:0003723//RNA binding;GO:0016301//kinase activity;GO:0003725//double-stranded RNA binding;GO:0008047//enzyme activator activity;	-
sult1st9	8.32663	1.69452	14.9587	8.8277	3.14204	0.000768319	0.0284794	Up Regulation	NC_007119.7	46470770	46486280	-	2417	sult1st9	GO:0008146;GO:0016740	-	-	cytosolic sulfotransferase 3 isoform X1	100196921		-	-	GO:0008146//sulfotransferase activity;GO:0016740//transferase activity;	-
zgc:172270	146.097	191.768	100.425	0.523678	-0.933247	0.000768485	0.0284794	Nodiff	NC_007122.7	36244143	36250017	+	1181	zgc:172270	GO:0016020;GO:0070836;GO:0000139;GO:0003674;GO:0005901;GO:0005794;GO:0016021;GO:0005886	-	-	-	-	100136849	GO:0070836//caveola assembly;	GO:0016020//membrane;GO:0000139//Golgi membrane;GO:0005901//caveola;GO:0005794//Golgi apparatus;GO:0016021//integral component of membrane;GO:0005886//plasma membrane;	GO:0003674//molecular_function;	-
pomca	76.7333	49.414	104.053	2.10573	1.07432	0.000770983	0.0285298	Up Regulation	NC_007128.7	33226955	33230034	+	1219	pomca	GO:0005615;GO:0005184;GO:0032400;GO:0005179;GO:0030141;GO:2000852;GO:0001664;GO:0033555;GO:0005576;GO:1902036;GO:0007218;GO:0010469	K05228	-	Q7ZT18	pro-opiomelanocortin precursor	353221	GO:0032400//melanosome localization;GO:2000852//regulation of corticosterone secretion;GO:0033555//multicellular organismal response to stress;GO:1902036//regulation of hematopoietic stem cell differentiation;GO:0007218//neuropeptide signaling pathway;GO:0010469//regulation of signaling receptor activity;	GO:0005615//extracellular space;GO:0030141//secretory granule;GO:0005576//extracellular region;	GO:0005184//neuropeptide hormone activity;GO:0005179//hormone activity;GO:0001664//G protein-coupled receptor binding;	ko04920(Adipocytokine signaling pathway);ko04916(Melanogenesis);ko04080(Neuroactive ligand-receptor interaction)
lrrfip1b	245.145	174.657	315.633	1.80716	0.853727	0.000779342	0.0287966	Nodiff	NC_007117.7	15526768	15604231	-	3524	lrrfip1b	GO:0006355	-	-	leucine-rich repeat flightless-interacting protein 2 isoform X1	100321881		GO:0006355//regulation of transcription, DNA-templated;	-	-	-
si:dkey-3k20.1	21.2319	9.46765	32.9961	3.48514	1.80121	0.000784847	0.0289574	Up Regulation	NC_007133.7	30794323	30811739	-	6084	si:dkey-3k20.1	-	-	-	uncharacterized protein si:dkey-3k20.1 isoform X1	797542		-	-	-	-
slc6a4a	494.679	341.124	648.233	1.90029	0.926216	0.000797689	0.0293491	Nodiff	NC_007126.7	28607631	28634544	-	5053	slc6a4a	GO:0016020;GO:0055085;GO:0006837;GO:0005330;GO:0098793;GO:0015293;GO:0015222;GO:0043005;GO:0051583;GO:0005887;GO:0008144;GO:0016021;GO:0005328;GO:0006836	K05037	-	Q1WGB5	sodium-dependent serotonin transporter	664719	GO:0055085//transmembrane transport;GO:0006837//serotonin transport;GO:0051583//dopamine uptake involved in synaptic transmission;GO:0006836//neurotransmitter transport;	GO:0016020//membrane;GO:0098793//presynapse;GO:0043005//neuron projection;GO:0005887//integral component of plasma membrane;GO:0016021//integral component of membrane;	GO:0005330//dopamine:sodium symporter activity;GO:0015293//symporter activity;GO:0015222//serotonin:sodium symporter activity;GO:0008144//obsolete drug binding;GO:0005328//neurotransmitter:sodium symporter activity;	-
ppa1a	158.774	206.931	110.617	0.534561	-0.903574	0.000797803	0.0293491	Nodiff	NC_007123.7	48241822	48267595	+	1117	ppa1a	GO:0000287;GO:0004427;GO:0006796;GO:0005737	K01507	[EC:3.6.1.1]	Q6PC11	inorganic pyrophosphatase 2, mitochondrial	393706	GO:0006796//phosphate-containing compound metabolic process;	GO:0005737//cytoplasm;	GO:0000287//magnesium ion binding;GO:0004427//inorganic diphosphatase activity;	ko00190(Oxidative phosphorylation)
slc35e4	29.4774	15.0834	43.8713	2.90858	1.54032	0.000801256	0.0294329	Up Regulation	NC_007121.7	7901012	7913755	-	2461	slc35e4	GO:0016020;GO:0016021	K15286	-	Q568R5	solute carrier family 35 member E4	550555	-	GO:0016020//membrane;GO:0016021//integral component of membrane;	-	-
pimr66	8.98295	2.05883	15.9071	7.72625	2.94977	0.000804226	0.0294808	Up Regulation	NC_007113.7	22330459	22333296	-	1590	pimr66	-	-	-	-	-	100007494	-	-	-	-
zgc:113363	39.6967	57.3243	22.0691	0.384986	-1.37712	0.000804908	0.0294808	Down Regulation	NC_007119.7	7833610	7851590	-	3215	zgc:113363	GO:0045892;GO:0005634;GO:0008134;GO:0005737	-	-	B0V1R0	uncharacterized protein LOC791449	791449	GO:0045892//negative regulation of transcription, DNA-templated;	GO:0005634//nucleus;GO:0005737//cytoplasm;	GO:0008134//transcription factor binding;	-
si:dkeyp-93a5.2	13.2909	24.9878	1.59405	0.0637931	-3.97046	0.000809153	0.0295931	Down Regulation	NC_007136.7	18722796	18726090	-	1778	si:dkeyp-93a5.2	GO:0004252;GO:0008233;GO:0006508;GO:0016787;GO:0008236	K01312	[EC:3.4.21.4]	trypsin-3-like	571079		GO:0006508//proteolysis;	-	GO:0004252//serine-type endopeptidase activity;GO:0008233//peptidase activity;GO:0016787//hydrolase activity;GO:0008236//serine-type peptidase activity;	ko04080(Neuroactive ligand-receptor interaction)
tnnt3a	5727.7	7443.39	4012.01	0.539003	-0.891634	0.000817704	0.0298623	Nodiff	NC_007136.7	31405184	31418457	+	1220	tnnt3a	GO:0006937;GO:0045214;GO:0030239;GO:0005861	-	-	Q9I8U9	troponin T type 3a (skeletal, fast)	58084	GO:0006937//regulation of muscle contraction;GO:0045214//sarcomere organization;GO:0030239//myofibril assembly;	GO:0005861//troponin complex;	-	-
si:ch211-214b16.2	94.3879	131.257	57.5187	0.438214	-1.19029	0.000824679	0.0300324	Down Regulation	NC_007114.7	60314177	60320161	-	1147	si:ch211-214b16.2	-	-	-	-	-	799802	-	-	-	-
irf6	110.526	73.7806	147.272	1.99608	0.997167	0.000824758	0.0300324	Nodiff	NC_007133.7	1170295	1182148	+	2729	irf6	GO:0060429;GO:0005634;GO:0003677;GO:0048702;GO:0006355;GO:0006351;GO:0044212;GO:0003700	K10154	-	Q6PGZ7	interferon regulatory factor 6	393570	GO:0060429//epithelium development;GO:0048702//embryonic neurocranium morphogenesis;GO:0006355//regulation of transcription, DNA-templated;GO:0006351//transcription, DNA-templated;	GO:0005634//nucleus;	GO:0003677//DNA binding;GO:0044212//transcription cis-regulatory region binding;GO:0003700//DNA-binding transcription factor activity;	-
htatip2	261.316	188.025	334.607	1.77959	0.831544	0.000827377	0.030073	Nodiff	NC_007118.7	17096281	17103176	+	2426	htatip2	-	K17290	[EC:1.1.1.-]	Q90Z77	oxidoreductase HTATIP2	64605	-	-	-	-
zgc:153968	577.878	135.342	1020.41	7.5395	2.91447	0.000828269	0.030073	Up Regulation	NC_007114.7	21225750	21230668	+	1240	zgc:153968	GO:0004252;GO:0005575;GO:0006508	-	-	Q05AI9	uncharacterized protein LOC768292 precursor	768292	GO:0006508//proteolysis;	GO:0005575//cellular_component;	GO:0004252//serine-type endopeptidase activity;	-
ggact.2	83.2622	54.0609	112.464	2.08031	1.0568	0.000829636	0.0300791	Up Regulation	NC_007112.7	2450163	2453133	-	2176	ggact.2	GO:0005575;GO:0016829;GO:0042219;GO:0061929	K19761	[EC:2.3.2.-]	Q66I06	gamma-glutamylaminecyclotransferase B	447805	GO:0042219//cellular modified amino acid catabolic process;	GO:0005575//cellular_component;	GO:0016829//lyase activity;GO:0061929//gamma-glutamylaminecyclotransferase activity;	-
dapp1	20.7372	9.09564	32.3787	3.5598	1.8318	0.000831974	0.0301203	Up Regulation	NC_007124.7	12456412	12477757	+	1517	dapp1	GO:0016020;GO:0030165;GO:0005737;GO:0035091	K12229	-	Q567J6	dual adapter for phosphotyrosine and 3-phosphotyrosine and 3-phosphoinositide	550386	-	GO:0016020//membrane;GO:0005737//cytoplasm;	GO:0030165//PDZ domain binding;GO:0035091//phosphatidylinositol binding;	-
LOC103910008	50.8378	71.3178	30.3578	0.425669	-1.23219	0.000838595	0.0303163	Down Regulation	NW_008805551.1	4963	15689	+	1955	LOC103910008	-	-	-	acid-sensing ion channel 4-like	103910008		-	-	-	-
prps1a	1417.3	1908.16	926.439	0.485515	-1.04241	0.000843203	0.0304108	Down Regulation	NC_007116.7	23136512	23147665	+	2636	prps1a	GO:0000287;GO:0004749;GO:0009116;GO:0009165;GO:0009156;GO:0044249	K00948	[EC:2.7.6.1]	ribose-phosphate pyrophosphokinase 1 isoform 3	140620		GO:0009116//nucleoside metabolic process;GO:0009165//nucleotide biosynthetic process;GO:0009156//ribonucleoside monophosphate biosynthetic process;GO:0044249//cellular biosynthetic process;	-	GO:0000287//magnesium ion binding;GO:0004749//ribose phosphate diphosphokinase activity;	ko00230(Purine metabolism);ko00030(Pentose phosphate pathway)
cyp3c1	726.641	499.408	953.874	1.91001	0.93358	0.000844091	0.0304108	Nodiff	NC_007114.7	40969242	40976532	-	1881	cyp3c1	GO:0016020;GO:0020037;GO:0005506;GO:0055114;GO:0016705;GO:0046872;GO:0016021;GO:0004497;GO:0016712;GO:0016491	-	-	-	-	324340	GO:0055114//obsolete oxidation-reduction process;	GO:0016020//membrane;GO:0016021//integral component of membrane;	GO:0020037//heme binding;GO:0005506//iron ion binding;GO:0016705//oxidoreductase activity, acting on paired donors, with incorporation or reduction of molecular oxygen;GO:0046872//metal ion binding;GO:0004497//monooxygenase activity;GO:0016712//oxidoreductase activity, acting on paired donors, with incorporation or reduction of molecular oxygen, reduced flavin or flavoprotein as one donor, and in…	-
sh3glb1b	384.243	487.67	280.817	0.575833	-0.796277	0.000844847	0.0304108	Nodiff	NC_007113.7	16174044	16194196	+	1853	sh3glb1b	GO:0005737	K11248	-	B0V151	SH3-domain GRB2-like endophilin B1	334911	-	GO:0005737//cytoplasm;	-	ko04144(Endocytosis);ko04140(Autophagy - animal)
si:ch211-214p16.3	482.03	75.7066	888.354	11.7342	3.55264	0.000848512	0.030499	Up Regulation	NC_007128.7	25650054	25670532	-	3753	si:ch211-214p16.3	GO:0004620;GO:0016020;GO:0016298;GO:0016021;GO:0016788;GO:0006629	K14621	-	phospholipase B1, membrane-associated	560649		GO:0006629//lipid metabolic process;	GO:0016020//membrane;GO:0016021//integral component of membrane;	GO:0004620//phospholipase activity;GO:0016298//lipase activity;GO:0016788//hydrolase activity, acting on ester bonds;	ko00592(alpha-Linolenic acid metabolism);ko00591(Linoleic acid metabolism);ko00590(Arachidonic acid metabolism);ko00565(Ether lipid metabolism);ko00564(Glycerophospholipid metabolism)
rrp1	303.049	386.717	219.381	0.56729	-0.817842	0.000860627	0.0308886	Nodiff	NC_007120.7	140298	153342	+	2492	rrp1	GO:0005634;GO:0030688;GO:0030687;GO:0006364	K14849	-	ribosomal RNA processing protein 1 homolog A	321059		GO:0006364//rRNA processing;	GO:0005634//nucleus;GO:0030688//preribosome, small subunit precursor;GO:0030687//preribosome, large subunit precursor;	-	-
lygl1	89.2363	49.5228	128.95	2.60385	1.38065	0.000861814	0.0308886	Up Regulation	NC_007125.7	20893031	20898504	+	825	lygl1	GO:0003796;GO:0005575;GO:0008152;GO:0016787;GO:0016998;GO:0009253;GO:0016798	-	-	Q6DH80	lysozyme g-like 1	436979	GO:0008152//metabolic process;GO:0016998//cell wall macromolecule catabolic process;GO:0009253//peptidoglycan catabolic process;	GO:0005575//cellular_component;	GO:0003796//lysozyme activity;GO:0016787//hydrolase activity;GO:0016798//hydrolase activity, acting on glycosyl bonds;	-
si:ch211-11p18.6	6.05139	0.715541	11.3872	15.9142	3.99224	0.000867153	0.0310356	Up Regulation	NC_007133.7	9362692	9458829	+	11625	si:ch211-11p18.6	GO:0005524;GO:0000166	-	-	uncharacterized protein si:ch211-11p18.6 isoform X10	566957		-	-	GO:0005524//ATP binding;GO:0000166//nucleotide binding;	-
si:ch211-152f22.4	4.04244	0	8.08489	Inf	Inf	0.000868389	0.0310356	Up Regulation	NC_007123.7	37401438	37405051	+	1900	si:ch211-152f22.4	GO:0006357;GO:0005634;GO:0000977;GO:0003700;GO:0046983	-	-	zinc finger BED domain-containing protein RICESLEEPER 1-like	101884418		GO:0006357//regulation of transcription by RNA polymerase II;	GO:0005634//nucleus;	GO:0000977//RNA polymerase II transcription regulatory region sequence-specific DNA binding;GO:0003700//DNA-binding transcription factor activity;GO:0046983//protein dimerization activity;	-
pla2r1	51.8354	24.3124	79.3585	3.26411	1.70669	0.00087313	0.0311607	Up Regulation	NC_007122.7	11021699	11110261	+	4941	pla2r1	GO:0016020;GO:0005887;GO:0007165;GO:0004888;GO:0016021	-	-	-	-	100538038	GO:0007165//signal transduction;	GO:0016020//membrane;GO:0005887//integral component of plasma membrane;GO:0016021//integral component of membrane;	GO:0004888//transmembrane signaling receptor activity;	-
LOC100538103	21.7841	9.89359	33.6746	3.40368	1.76709	0.000879219	0.0313334	Up Regulation	NW_003336784.1	4343	6647	+	2305	LOC100538103	-	-	-	gastrula zinc finger protein XlCGF8.2DB	100538103		-	-	-	-
nfkbiaa	653.317	486.621	820.013	1.68512	0.752847	0.000883831	0.0314531	Nodiff	NC_007131.7	16881889	16884737	+	1338	nfkbiaa	GO:1901532;GO:1901533;GO:0009615	K04734	-	F1QCG4	nuclear factor of kappa light polypeptide gene enhancer in B-cells inhibitor, alpha a	406463	GO:1901532//regulation of hematopoietic progenitor cell differentiation;GO:1901533//negative regulation of hematopoietic progenitor cell differentiation;GO:0009615//response to virus;	-	-	ko05168(Herpes simplex virus 1 infection);ko05132(Salmonella infection);ko04920(Adipocytokine signaling pathway);ko04625(C-type lectin receptor signaling pathway);ko04623(Cytosolic DNA-sensing pathway);ko04622(RIG-I-like receptor signaling pathway);ko04621(NOD-like receptor signaling pathway);ko04620(Toll-like receptor signaling pathway);ko04210(Apoptosis)
col25a1	217.794	279.962	155.626	0.555883	-0.847147	0.000888856	0.0315871	Nodiff	NC_007118.7	59750112	60079015	+	6666	col25a1	-	-	-	collagen alpha-1(XXV) chain isoform X1	101882764		-	-	-	-
alox5b.3	8.57287	15.2181	1.92761	0.126665	-2.98091	0.000895737	0.0317866	Down Regulation	NC_007126.7	592253	604340	-	2563	alox5b.3	GO:0016702;GO:0005575;GO:0046872;GO:0005506;GO:0051213;GO:0055114;GO:0016491	-	-	Q503R7	uncharacterized protein LOC553602	553602	GO:0055114//obsolete oxidation-reduction process;	GO:0005575//cellular_component;	GO:0016702//oxidoreductase activity, acting on single donors with incorporation of molecular oxygen, incorporation of two atoms of oxygen;GO:0046872//metal ion binding;GO:0005506//iron ion binding;GO:0051213//dioxygenase activity;GO:0016491//oxidoreductase activity;	-
pimr62	124.001	83.9668	164.035	1.95356	0.966109	0.000900346	0.0318673	Nodiff	NC_007128.7	39774653	39789968	-	7482	pimr62	GO:0007346;GO:0005524;GO:0006468;GO:0043066;GO:0005737;GO:0046777;GO:0004674;GO:0000166;GO:0004672	-	-	serine/threonine-protein kinase pim-3 isoform X1	100330579		GO:0007346//regulation of mitotic cell cycle;GO:0006468//protein phosphorylation;GO:0043066//negative regulation of apoptotic process;GO:0046777//protein autophosphorylation;	GO:0005737//cytoplasm;	GO:0005524//ATP binding;GO:0004674//protein serine/threonine kinase activity;GO:0000166//nucleotide binding;GO:0004672//protein kinase activity;	-
LOC103909810	123.77	74.2765	173.263	2.33267	1.22198	0.000900551	0.0318673	Up Regulation	NC_007136.7	4933088	4950707	+	3136	LOC103909810	-	-	-	-	-	103909810	-	-	-	-
LOC110439612	5.98798	0.67935	11.2966	16.6285	4.05559	0.000901946	0.0318717	Up Regulation	NC_007115.7	66998136	67004353	+	1550	LOC110439612	-	-	-	-	-	110439612	-	-	-	-
pon3.1	149.103	100.605	197.602	1.96415	0.973905	0.000903396	0.0318781	Nodiff	NC_007127.7	24662253	24668641	-	1152	pon3.1	GO:0004064;GO:0009636	-	-	-	-	554122	GO:0009636//response to toxic substance;	-	GO:0004064//arylesterase activity;	-
pcdh1a3	10.9281	3.21877	18.6374	5.79023	2.53362	0.000906706	0.0319499	Up Regulation	NC_007121.7	21559605	21648767	+	5392	pcdh1a3	GO:0016020;GO:0007155;GO:0007156;GO:0005509;GO:0016021;GO:0005886	K16493	-	F1QIY1	protocadherin 1 alpha 3 precursor	497126	GO:0007155//cell adhesion;GO:0007156//homophilic cell adhesion via plasma membrane adhesion molecules;	GO:0016020//membrane;GO:0016021//integral component of membrane;GO:0005886//plasma membrane;	GO:0005509//calcium ion binding;	-
kcng3	27.9688	13.9489	41.9886	3.01017	1.58985	0.00090992	0.0320116	Up Regulation	NC_007123.7	25208843	25217792	-	3011	kcng3	GO:0016020;GO:0005249;GO:0006813;GO:0005244;GO:0055085;GO:0005267;GO:0034765;GO:0051260;GO:0006811;GO:0005216;GO:0016021;GO:0071805;GO:0008076	K04902	-	potassium voltage-gated channel subfamily G member 3	565643		GO:0006813//potassium ion transport;GO:0055085//transmembrane transport;GO:0034765//regulation of ion transmembrane transport;GO:0051260//protein homooligomerization;GO:0006811//ion transport;GO:0071805//potassium ion transmembrane transport;	GO:0016020//membrane;GO:0016021//integral component of membrane;GO:0008076//voltage-gated potassium channel complex;	GO:0005249//voltage-gated potassium channel activity;GO:0005244//voltage-gated ion channel activity;GO:0005267//potassium channel activity;GO:0005216//ion channel activity;	-
LOC101883645	4.28405	8.56811	0	0	#NAME?	0.000911008	0.0320116	Down Regulation	NC_007133.7	7761162	7778354	-	2664	LOC101883645	GO:0016020;GO:0009986;GO:0016021;GO:0006955;GO:0005102	-	-	uncharacterized protein LOC101883645 isoform X1	101883645		GO:0006955//immune response;	GO:0016020//membrane;GO:0009986//cell surface;GO:0016021//integral component of membrane;	GO:0005102//signaling receptor binding;	-
chrne	719.553	902.63	536.476	0.594348	-0.750621	0.000915487	0.032124	Nodiff	NC_007116.7	38440099	38451115	-	2590	chrne	GO:0016020;GO:0035094;GO:0005230;GO:0098655;GO:0034220;GO:0030054;GO:0007274;GO:0060078;GO:0022848;GO:0016021;GO:0004888;GO:0045202;GO:0060079;GO:0005886;GO:0045211;GO:0005892;GO:0007165;GO:0006811;GO:0015464;GO:0042166;GO:0007271;GO:0005216	K04817	-	A2BG85	acetylcholine receptor subunit gamma precursor	445315	GO:0035094//response to nicotine;GO:0098655//cation transmembrane transport;GO:0034220//ion transmembrane transport;GO:0007274//neuromuscular synaptic transmission;GO:0060078//regulation of postsynaptic membrane potential;GO:0060079//excitatory postsynaptic potential;GO:0007165//signal transduction;GO:0006811//ion transport;GO:0007271//synaptic transmission, cholinergic;	GO:0016020//membrane;GO:0030054//cell junction;GO:0016021//integral component of membrane;GO:0045202//synapse;GO:0005886//plasma membrane;GO:0045211//postsynaptic membrane;GO:0005892//acetylcholine-gated channel complex;	GO:0005230//extracellular ligand-gated ion channel activity;GO:0022848//acetylcholine-gated cation-selective channel activity;GO:0004888//transmembrane signaling receptor activity;GO:0015464//acetylcholine receptor activity;GO:0042166//acetylcholine binding;GO:0005216//ion channel activity;	ko04080(Neuroactive ligand-receptor interaction)
fam110c	60.8966	37.8437	83.9494	2.21832	1.14947	0.000919638	0.0322246	Up Regulation	NC_007134.7	35488587	35491689	-	3103	fam110c	-	-	-	protein FAM110C	101886617		-	-	-	-
hspa4a	1426.27	1776.55	1075.99	0.605666	-0.723406	0.000923151	0.0323026	Nodiff	NC_007132.7	43137497	43171249	-	3222	hspa4a	GO:0005524;GO:0000166	-	-	-	-	335865	-	-	GO:0005524//ATP binding;GO:0000166//nucleotide binding;	-
grinab	1392.59	1055.5	1729.68	1.63872	0.712573	0.000925877	0.0323528	Nodiff	NC_007127.7	53488187	53516433	+	1787	grinab	GO:1901215;GO:0016020;GO:0016021;GO:0043066	K06890	-	F1QKT8	glutamate receptor, ionotropic, N-methyl D-aspartate-associated protein 1b (glutamate binding)	394183	GO:1901215//negative regulation of neuron death;GO:0043066//negative regulation of apoptotic process;	GO:0016020//membrane;GO:0016021//integral component of membrane;	-	-
cd109	93.1345	52.5505	133.719	2.54457	1.34742	0.00092728	0.0323568	Up Regulation	NC_007131.7	49119615	49182705	+	5056	cd109	GO:0005615;GO:0010951;GO:0005576;GO:0004866	-	-	-	-	569058	GO:0010951//negative regulation of endopeptidase activity;	GO:0005615//extracellular space;GO:0005576//extracellular region;	GO:0004866//endopeptidase inhibitor activity;	-
mtg1	108.664	72.8361	144.492	1.98379	0.988261	0.000930021	0.0324074	Nodiff	NC_007124.7	21674445	21682873	+	1358	mtg1	GO:0042254;GO:0005739;GO:0005525;GO:0003924	-	-	-	-	100150980	GO:0042254//ribosome biogenesis;	GO:0005739//mitochondrion;	GO:0005525//GTP binding;GO:0003924//GTPase activity;	-
clec14a	151.662	105.699	197.625	1.86968	0.902794	0.000945741	0.0329094	Nodiff	NC_007128.7	10242166	10243888	+	1723	clec14a	GO:0016020;GO:0001525;GO:0005509;GO:0016021	-	-	-	-	327325	GO:0001525//angiogenesis;	GO:0016020//membrane;GO:0016021//integral component of membrane;	GO:0005509//calcium ion binding;	-
tacc1	301.746	219.114	384.379	1.75425	0.810851	0.000952474	0.0330978	Nodiff	NC_007121.7	20459758	20494981	-	3847	tacc1	GO:0000226;GO:0021987;GO:0008283;GO:0015630;GO:0005737	K14281	-	transforming acidic coiled-coil-containing protein 1 isoform X1	565711		GO:0000226//microtubule cytoskeleton organization;GO:0021987//cerebral cortex development;GO:0008283//cell population proliferation;	GO:0015630//microtubule cytoskeleton;GO:0005737//cytoplasm;	-	-
adsl	1241.88	1548.64	935.114	0.60383	-0.727785	0.000954945	0.033136	Nodiff	NC_007114.7	24207243	24218627	+	1690	adsl	GO:0016020;GO:0044208;GO:0009152;GO:0003824;GO:0006189;GO:0016829;GO:0070626;GO:0016021;GO:0006164;GO:0004018	K01756	[EC:4.3.2.2]	F1R293	adenylosuccinate lyase	334431	GO:0044208//'de novo' AMP biosynthetic process;GO:0009152//purine ribonucleotide biosynthetic process;GO:0006189//'de novo' IMP biosynthetic process;GO:0006164//purine nucleotide biosynthetic process;	GO:0016020//membrane;GO:0016021//integral component of membrane;	GO:0003824//catalytic activity;GO:0016829//lyase activity;GO:0070626//(S)-2-(5-amino-1-(5-phospho-D-ribosyl)imidazole-4-carboxamido) succinate lyase (fumarate-forming) activity;GO:0004018//N6-(1,2-dicarboxyethyl)AMP AMP-lyase (fumarate-forming) activity;	ko00250(Alanine, aspartate and glutamate metabolism);ko00230(Purine metabolism)
LOC101884367	5.11212	0.372014	9.85222	26.4835	4.72702	0.000956213	0.033136	Up Regulation	NC_007115.7	37224371	37237704	-	7656	LOC101884367	-	-	-	gastrula zinc finger protein XlCGF8.2DB-like	101884367		-	-	-	-
tmem241	36.9503	53.4617	20.439	0.38231	-1.38718	0.000962045	0.0332921	Down Regulation	NC_007135.7	36226918	36238076	-	1616	tmem241	GO:0016020;GO:0016021;GO:1990570;GO:0005338	-	-	transmembrane protein 241	101885957		GO:1990570//GDP-mannose transmembrane transport;	GO:0016020//membrane;GO:0016021//integral component of membrane;	GO:0005338//nucleotide-sugar transmembrane transporter activity;	-
rgra	259.461	330.247	188.675	0.571314	-0.807644	0.000977027	0.0337434	Nodiff	NC_007124.7	29446229	29455741	-	1076	rgra	GO:0007186;GO:0016020;GO:0008020;GO:0007601;GO:0004930;GO:0007602;GO:0016021;GO:0009584	K04254	-	Q567Y2	RPE-retinal G protein-coupled receptor	550575	GO:0007186//G protein-coupled receptor signaling pathway;GO:0007601//visual perception;GO:0007602//phototransduction;GO:0009584//detection of visible light;	GO:0016020//membrane;GO:0016021//integral component of membrane;	GO:0008020//G protein-coupled photoreceptor activity;GO:0004930//G protein-coupled receptor activity;	-
si:ch1073-324l1.1	31.4175	16.4883	46.3466	2.81087	1.49102	0.000977777	0.0337434	Up Regulation	NC_007133.7	36732775	36739603	+	1956	si:ch1073-324l1.1	GO:0046872;GO:0008270;GO:0005622	K12012	-	tripartite motif-containing protein 35-like	100002639		-	GO:0005622//intracellular anatomical structure;	GO:0046872//metal ion binding;GO:0008270//zinc ion binding;	-
sult1st3	74.6993	47.9931	101.406	2.11292	1.07924	0.000987824	0.0340433	Up Regulation	NC_007119.7	46559332	46581443	-	1620	sult1st3	GO:0008146;GO:0016740	-	-	Q6DHG7	cytosolic sulfotransferase 3	368270	-	-	GO:0008146//sulfotransferase activity;GO:0016740//transferase activity;	-
si:dkey-194e6.1	182.648	114.506	250.79	2.19019	1.13106	0.000990025	0.0340723	Up Regulation	NC_007134.7	40872688	40895168	-	1933	si:dkey-194e6.1	GO:0016020;GO:0008241;GO:0006508;GO:0008237;GO:0016021	K20004	-	Q1JPS7	collectrin precursor	402976	GO:0006508//proteolysis;	GO:0016020//membrane;GO:0016021//integral component of membrane;	GO:0008241//peptidyl-dipeptidase activity;GO:0008237//metallopeptidase activity;	-
her15.1	215.026	275.638	154.413	0.5602	-0.835986	0.000992429	0.0341083	Nodiff	NC_007122.7	41994719	41996167	-	1121	her15.1	GO:0046983	K06055	-	Q7T3J0	hairy and enhancer of split-related 15, tandem duplicate 1	359836	-	-	GO:0046983//protein dimerization activity;	ko04330(Notch signaling pathway)
cdca7a	573.068	720.289	425.848	0.591218	-0.758237	0.0010007	0.0343113	Nodiff	NC_007120.7	2879759	2892284	-	1703	cdca7a	GO:0003674;GO:0005634;GO:0006355;GO:0048538;GO:0042127;GO:1902036	-	-	-	-	550236	GO:0006355//regulation of transcription, DNA-templated;GO:0048538//thymus development;GO:0042127//regulation of cell population proliferation;GO:1902036//regulation of hematopoietic stem cell differentiation;	GO:0005634//nucleus;	GO:0003674//molecular_function;	-
fer1l6	96.9398	64.7485	129.131	1.99435	0.995918	0.00100107	0.0343113	Nodiff	NC_007120.7	14043858	14085624	-	6826	fer1l6	GO:0016020;GO:0016021	K22127	-	fer-1-like protein 6	100535460		-	GO:0016020//membrane;GO:0016021//integral component of membrane;	-	-
LOC100535353	68.5973	93.9388	43.2559	0.460469	-1.11882	0.0010041	0.0343683	Down Regulation	NC_007117.7	367456	375105	+	606	LOC100535353	-	K03926	-	protein CutA homolog	100535353		-	-	-	-
zgc:194336	20.8495	9.47768	32.2214	3.39971	1.76541	0.00101425	0.0346683	Up Regulation	NC_007115.7	78005268	78031201	+	1611	zgc:194336	-	-	-	B3DJW9	uncharacterized protein LOC100170823	100170823	-	-	-	-
adipor2	1759.39	1335.83	2182.96	1.63416	0.708545	0.00102443	0.0349687	Nodiff	NC_007115.7	8670667	8706720	+	1773	adipor2	GO:0033211;GO:0016020;GO:0016021;GO:0042562;GO:0005886	-	-	-	-	560140	GO:0033211//adiponectin-activated signaling pathway;	GO:0016020//membrane;GO:0016021//integral component of membrane;GO:0005886//plasma membrane;	GO:0042562//hormone binding;	-
LOC108183629	13.3304	21.8669	4.79396	0.219234	-2.18946	0.00103713	0.0353541	Down Regulation	NC_007115.7	31095205	31613211	+	3723	LOC108183629	-	-	-	-	-	108183629	-	-	-	-
tox4b	126.556	86.4207	166.691	1.92883	0.947723	0.00104167	0.0354576	Nodiff	NC_007118.7	1530024	1575521	+	2699	tox4b	GO:0005634;GO:0003677	-	-	A9JRY1	TOX high mobility group box family member 4	100003353	-	GO:0005634//nucleus;	GO:0003677//DNA binding;	-
gbgt1l2	20.7009	9.23205	32.1697	3.48457	1.80098	0.00104299	0.0354576	Up Regulation	NC_007116.7	23738167	23750893	-	1989	gbgt1l2	GO:0016020;GO:0009247;GO:0030259;GO:0016758;GO:0031982;GO:0016757;GO:0005794;GO:0005975	-	-	B0R0W5	uncharacterized protein LOC566487	566487	GO:0009247//glycolipid biosynthetic process;GO:0030259//lipid glycosylation;GO:0005975//carbohydrate metabolic process;	GO:0016020//membrane;GO:0031982//vesicle;GO:0005794//Golgi apparatus;	GO:0016758//hexosyltransferase activity;GO:0016757//glycosyltransferase activity;	-
crygm2e	13.1869	4.53358	21.8402	4.81743	2.26826	0.00105099	0.035681	Up Regulation	NC_007120.7	22080083	22080930	+	643	crygm2e	-	-	-	gamma-crystallin M2	569604		-	-	-	-
spi1a	38.0354	21.1175	54.9534	2.60227	1.37977	0.00105816	0.035876	Up Regulation	NC_007136.7	35553520	35572245	+	2309	spi1a	GO:0000981;GO:0005634;GO:0003677;GO:0006355;GO:0002761;GO:0006357;GO:0043565;GO:0003700	-	-	Q0P4E9	Spi-1 proto-oncogene a	751704	GO:0006355//regulation of transcription, DNA-templated;GO:0002761//regulation of myeloid leukocyte differentiation;GO:0006357//regulation of transcription by RNA polymerase II;	GO:0005634//nucleus;	GO:0000981//DNA-binding transcription factor activity, RNA polymerase II-specific;GO:0003677//DNA binding;GO:0043565//sequence-specific DNA binding;GO:0003700//DNA-binding transcription factor activity;	-
smyd1a	3314	4104.23	2523.77	0.614918	-0.701533	0.00107938	0.0365073	Nodiff	NC_007116.7	72111189	72125515	-	1559	smyd1a	GO:0030241;GO:0045214;GO:0030240	K11426	-	histone-lysine N-methyltransferase SMYD1	321245		GO:0030241//skeletal muscle myosin thick filament assembly;GO:0045214//sarcomere organization;GO:0030240//skeletal muscle thin filament assembly;	-	-	ko00310(Lysine degradation)
arhgef3l	90.3794	120.928	59.831	0.494767	-1.01518	0.00108066	0.0365073	Down Regulation	NC_007134.7	20668534	20684090	+	2968	arhgef3l	GO:0005622;GO:0035023;GO:0005085;GO:0035556;GO:0005089	-	-	-	-	553761	GO:0035023//regulation of Rho protein signal transduction;GO:0035556//intracellular signal transduction;	GO:0005622//intracellular anatomical structure;	GO:0005085//guanyl-nucleotide exchange factor activity;GO:0005089//guanyl-nucleotide exchange factor activity;	-
yrk	262.415	160.857	363.972	2.2627	1.17805	0.00108115	0.0365073	Up Regulation	NC_007130.7	43392682	43432415	+	3176	yrk	GO:0016310;GO:0038083;GO:0005524;GO:0042127;GO:0005102;GO:0007169;GO:0004713;GO:0031234;GO:0004672;GO:0000166;GO:0007229;GO:0048246;GO:0045087;GO:0018108;GO:0004715;GO:0030154;GO:0016301;GO:0006468;GO:0016740	K17511	[EC:2.7.10.2]	Q8AWF1	tyrosine-protein kinase Fgr	337571	GO:0016310//phosphorylation;GO:0038083//peptidyl-tyrosine autophosphorylation;GO:0042127//regulation of cell population proliferation;GO:0007169//transmembrane receptor protein tyrosine kinase signaling pathway;GO:0007229//integrin-mediated signaling pathway;GO:0048246//macrophage chemotaxis;GO:0045087//innate immune response;GO:0018108//peptidyl-tyrosine phosphorylation;GO:0030154//cell differen…	GO:0031234//extrinsic component of cytoplasmic side of plasma membrane;	GO:0005524//ATP binding;GO:0005102//signaling receptor binding;GO:0004713//protein tyrosine kinase activity;GO:0004672//protein kinase activity;GO:0000166//nucleotide binding;GO:0004715//non-membrane spanning protein tyrosine kinase activity;GO:0016301//kinase activity;GO:0016740//transferase activity;	-
trim101	816.481	1019.22	613.745	0.602174	-0.731748	0.00109979	0.037087	Nodiff	NC_007134.7	17454695	17470113	-	1783	trim101	GO:0016020;GO:0046872;GO:0008270;GO:0005622;GO:0016021	K10654	-	Q6DC78	uncharacterized protein LOC445187	445187	-	GO:0016020//membrane;GO:0005622//intracellular anatomical structure;GO:0016021//integral component of membrane;	GO:0046872//metal ion binding;GO:0008270//zinc ion binding;	-
ddx3a	3838.51	2920.69	4756.32	1.62849	0.703535	0.00110681	0.0372737	Nodiff	NC_007120.7	33334456	33354886	+	5596	ddx3a	GO:0010468;GO:0007059;GO:0005524;GO:0004386;GO:0003676;GO:0006413;GO:0016787;GO:0005730;GO:0004004;GO:0000166;GO:0036464;GO:0010501	K11594	[EC:3.6.4.13]	B0S6P6	ATP-dependent RNA helicase DDX3X	566947	GO:0010468//regulation of gene expression;GO:0007059//chromosome segregation;GO:0006413//translational initiation;GO:0010501//RNA secondary structure unwinding;	GO:0005730//nucleolus;GO:0036464//cytoplasmic ribonucleoprotein granule;	GO:0005524//ATP binding;GO:0004386//helicase activity;GO:0003676//nucleic acid binding;GO:0016787//hydrolase activity;GO:0004004//RNA helicase activity;GO:0000166//nucleotide binding;	ko04622(RIG-I-like receptor signaling pathway)
asb14b	203.191	261.675	144.706	0.552997	-0.854657	0.00110867	0.037286	Nodiff	NC_007134.7	19490367	19504018	-	2511	asb14b	GO:0005634;GO:0000151;GO:0016567;GO:0031625;GO:0035556;GO:0005737;GO:0004842	-	-	-	-	100535284	GO:0016567//protein ubiquitination;GO:0035556//intracellular signal transduction;	GO:0005634//nucleus;GO:0000151//ubiquitin ligase complex;GO:0005737//cytoplasm;	GO:0031625//ubiquitin protein ligase binding;GO:0004842//ubiquitin-protein transferase activity;	-
msrb3	547.142	685.86	408.424	0.595493	-0.747845	0.0011129	0.0373781	Nodiff	NC_007115.7	12892466	12914192	-	2474	msrb3	GO:0006979;GO:0005575;GO:0033743;GO:0016671;GO:0030091;GO:0048839;GO:0055114	K07305	[EC:1.8.4.12]	Q5TZH6	methionine-R-sulfoxide reductase B3 isoform 2	415184	GO:0006979//response to oxidative stress;GO:0030091//protein repair;GO:0048839//inner ear development;GO:0055114//obsolete oxidation-reduction process;	GO:0005575//cellular_component;	GO:0033743//peptide-methionine (R)-S-oxide reductase activity;GO:0016671//oxidoreductase activity, acting on a sulfur group of donors, disulfide as acceptor;	-
LOC100536777	160.554	110.982	210.126	1.89333	0.920924	0.0011253	0.0377181	Nodiff	NC_007134.7	7741571	7755246	-	3319	LOC100536777	GO:0006464;GO:0006479;GO:0004719;GO:0032259;GO:0005737	-	-	E7F846	protein-L-isoaspartate O-methyltransferase domain-containing protein 2-like	100536777	GO:0006464//cellular protein modification process;GO:0006479//protein methylation;GO:0032259//methylation;	GO:0005737//cytoplasm;	GO:0004719//protein-L-isoaspartate (D-aspartate) O-methyltransferase activity;	-
vaspa	16.9811	6.94902	27.0131	3.88732	1.95878	0.00112603	0.0377181	Up Regulation	NC_007121.7	323400	342561	-	2382	vaspa	GO:0008154	-	-	-	-	555805	GO:0008154//actin polymerization or depolymerization;	-	-	-
LOC103910210	3.89338	0	7.78675	Inf	Inf	0.00114242	0.0381873	Up Regulation	NC_007114.7	11325670	11360210	-	2802	LOC103910210	-	-	-	uncharacterized protein LOC103910210	103910210		-	-	-	-
trpm4b.1	44.4576	21.9208	66.9944	3.0562	1.61174	0.00114308	0.0381873	Up Regulation	NC_007123.7	4440311	4482570	-	5463	trpm4b.1	-	-	-	transient receptor potential cation channel subfamily M member 4 isoform X1	102659287		-	-	-	-
si:ch73-281i18.3	10.0297	2.78208	17.2773	6.21023	2.63465	0.00114533	0.0382117	Up Regulation	NC_007130.7	3890109	3896575	-	1397	si:ch73-281i18.3	GO:0000226;GO:0015630	-	-	A0A0R4ICK5	ensconsin-like isoform X1	100330519	GO:0000226//microtubule cytoskeleton organization;	GO:0015630//microtubule cytoskeleton;	-	-
si:dkey-250k15.7	23.83	11.6351	36.0249	3.09624	1.63052	0.00116368	0.0387724	Up Regulation	NC_007127.7	11700550	11709967	+	1483	si:dkey-250k15.7	GO:0016020;GO:0016021	-	-	carcinoembryonic antigen-related cell adhesion molecule 20-like	100329252		-	GO:0016020//membrane;GO:0016021//integral component of membrane;	-	-
dhrs7ca	34.7529	55.1972	14.3085	0.259226	-1.94772	0.0011974	0.0398429	Down Regulation	NC_007114.7	58633692	58650023	-	1774	dhrs7ca	GO:0016020;GO:0016021;GO:0055114;GO:0016491	-	-	-	-	558764	GO:0055114//obsolete oxidation-reduction process;	GO:0016020//membrane;GO:0016021//integral component of membrane;	GO:0016491//oxidoreductase activity;	-
LOC100004944	4.67841	9.02326	0.333554	0.036966	-4.75766	0.00120913	0.0401373	Down Regulation	NC_007135.7	39959536	39964330	-	3249	LOC100004944	-	-	-	uncharacterized protein LOC100004944	100004944		-	-	-	-
si:dkey-17e16.17	645.186	471.132	819.24	1.73887	0.798154	0.00120945	0.0401373	Nodiff	NC_007132.7	25688316	25695343	+	1738	si:dkey-17e16.17	-	-	-	E7FEL7	BICD family-like cargo adapter 2	100334848	-	-	-	-
si:ch1073-358c10.1	108.042	142.807	73.2768	0.513118	-0.962638	0.0012186	0.0403875	Nodiff	NC_007128.7	27336429	27383806	-	3853	si:ch1073-358c10.1	GO:0016020;GO:0008113;GO:0016021;GO:0055114	K07304	[EC:1.8.4.11]	F1R878	mitochondrial peptide methionine sulfoxide reductase	503993	GO:0055114//obsolete oxidation-reduction process;	GO:0016020//membrane;GO:0016021//integral component of membrane;	GO:0008113//peptide-methionine (S)-S-oxide reductase activity;	-
acsl1a	793.577	987.177	599.977	0.60777	-0.718402	0.00122545	0.040514	Nodiff	NC_007112.7	17537322	17587630	-	5174	acsl1a	GO:0016020;GO:0008152;GO:0016021;GO:0003824	-	-	-	-	555308	GO:0008152//metabolic process;	GO:0016020//membrane;GO:0016021//integral component of membrane;	GO:0003824//catalytic activity;	-
trib1	166.559	117.928	215.19	1.82476	0.867709	0.00122564	0.040514	Nodiff	NC_007130.7	33204132	33211977	-	2252	trib1	-	-	-	-	-	792957	-	-	-	-
c1qtnf6a	11.7682	3.86193	19.6745	5.09448	2.34893	0.00122838	0.0405509	Up Regulation	NC_007114.7	25216734	25223888	+	2157	c1qtnf6a	GO:0005576;GO:0005581	-	-	-	-	565113	-	GO:0005576//extracellular region;GO:0005581//collagen trimer;	-	-
pdss2	246.375	314.489	178.261	0.566828	-0.819016	0.00124019	0.0408394	Nodiff	NC_007124.7	32660549	32726178	-	1664	pdss2	GO:0008299;GO:0005575;GO:0016740	K12505	[EC:2.5.1.91]	Q6DHQ9	decaprenyl-diphosphate synthase subunit 2	436624	GO:0008299//isoprenoid biosynthetic process;	GO:0005575//cellular_component;	GO:0016740//transferase activity;	ko00900(Terpenoid backbone biosynthesis)
mrps5	509.585	638.253	380.917	0.596812	-0.744651	0.00124037	0.0408394	Nodiff	NC_007128.7	22107702	22137149	-	1503	mrps5	GO:0005840;GO:0003723;GO:0005763;GO:0006412;GO:0003735	-	-	-	-	562703	GO:0006412//translation;	GO:0005840//ribosome;GO:0005763//mitochondrial small ribosomal subunit;	GO:0003723//RNA binding;GO:0003735//structural constituent of ribosome;	-
LOC567670	1480	1834.3	1125.7	0.613694	-0.704408	0.00125174	0.0411598	Nodiff	NC_007132.7	9997457	10165408	+	16397	LOC567670	-	-	-	-	-	567670	-	-	-	-
si:ch1073-406l10.2	248.387	180.834	315.939	1.74712	0.804982	0.00125378	0.041173	Nodiff	NC_007135.7	33288459	33291779	-	1157	si:ch1073-406l10.2	-	-	-	F1QJT5	uncharacterized protein si:ch1073-406l10.2	100536977	-	-	-	-
gig2e	16.4621	0.372014	32.5522	87.5025	6.45125	0.00125745	0.0412396	Up Regulation	NC_007132.7	22686269	22689805	-	1758	gig2e	GO:0003950	-	-	A0A2R9YJN9	uncharacterized protein LOC100005283	100005283	-	-	GO:0003950//NAD+ ADP-ribosyltransferase activity;	-
crygmxl1	47.3591	28.299	66.4192	2.34705	1.23085	0.00127521	0.0417673	Up Regulation	NC_007120.7	22056172	22057658	-	887	crygmxl1	GO:0003674;GO:0005575;GO:0008150	-	-	-	-	554128	GO:0008150//biological_process;	GO:0005575//cellular_component;	GO:0003674//molecular_function;	-
LOC100002059	309.959	227.76	392.158	1.7218	0.783918	0.00128516	0.0420381	Nodiff	NC_007126.7	17601570	17618829	-	5274	LOC100002059	GO:0046872;GO:0006508;GO:0008237;GO:0004222	K08629	[EC:3.4.24.-]	X1WDJ8	A disintegrin and metalloproteinase with thrombospondin motifs 15-like	100002059	GO:0006508//proteolysis;	-	GO:0046872//metal ion binding;GO:0008237//metallopeptidase activity;GO:0004222//metalloendopeptidase activity;	-
unc45b	455.908	572.335	339.481	0.593151	-0.753528	0.00129233	0.0422177	Nodiff	NC_007119.7	11204070	11231415	-	3903	unc45b	GO:0030154;GO:0048738;GO:0048747;GO:0007517;GO:0031672;GO:0030239;GO:0005737;GO:0048471;GO:0005515;GO:0030018;GO:0007275;GO:0007519;GO:0060538;GO:0002088	K21991	-	Q6DGE9	protein unc-45 homolog B	266640	GO:0030154//cell differentiation;GO:0048738//cardiac muscle tissue development;GO:0048747//muscle cell development;GO:0007517//muscle organ development;GO:0030239//myofibril assembly;GO:0007275//multicellular organism development;GO:0007519//skeletal muscle tissue development;GO:0060538//skeletal muscle organ development;GO:0002088//lens development in camera-type eye;	GO:0031672//A band;GO:0005737//cytoplasm;GO:0048471//perinuclear region of cytoplasm;GO:0030018//Z disc;	GO:0005515//protein binding;	-
c23h20orf24	1017.95	1262.82	773.087	0.612192	-0.707943	0.00129703	0.0423161	Nodiff	NC_007134.7	2906129	2913201	+	1154	c23h20orf24	GO:0016020;GO:0016021	-	-	F1RD59	uncharacterized protein C20orf24 homolog	334006	-	GO:0016020//membrane;GO:0016021//integral component of membrane;	-	-
hvcn1	278.425	203.679	353.17	1.73395	0.794066	0.00130074	0.0423822	Nodiff	NC_007121.7	8402070	8412964	+	1222	hvcn1	GO:0016020;GO:0055085;GO:0030171;GO:0006811;GO:1902600;GO:0005216;GO:0005887;GO:0016021	K22644	-	Q6DHQ1	voltage-gated hydrogen channel 1	436618	GO:0055085//transmembrane transport;GO:0006811//ion transport;GO:1902600//proton transmembrane transport;	GO:0016020//membrane;GO:0005887//integral component of plasma membrane;GO:0016021//integral component of membrane;	GO:0030171//voltage-gated proton channel activity;GO:0005216//ion channel activity;	-
zgc:172014	38.4634	21.9369	54.99	2.50674	1.32581	0.00130924	0.0426039	Up Regulation	NC_007115.7	30775231	30782071	+	1566	zgc:172014	GO:0003674;GO:0005575;GO:0008150	-	-	A9JRA2	uncharacterized protein LOC100137116	100137116	GO:0008150//biological_process;	GO:0005575//cellular_component;	GO:0003674//molecular_function;	-
si:ch73-23l24.1	894.381	1110.12	678.64	0.611321	-0.709998	0.00131501	0.042736	Nodiff	NC_007117.7	15250588	15259424	+	622	si:ch73-23l24.1	GO:0016020;GO:0007605;GO:0016021	-	-	otospiralin-like	100334274		GO:0007605//sensory perception of sound;	GO:0016020//membrane;GO:0016021//integral component of membrane;	-	-
slc5a2	57.8176	23.5198	92.1155	3.91651	1.96957	0.00131683	0.04274	Up Regulation	NC_007126.7	14602520	14625373	-	2334	slc5a2	GO:0016020;GO:0055085;GO:0016021;GO:0022857	K14382	-	Q6NWD8	sodium/glucose cotransporter 2	405862	GO:0055085//transmembrane transport;	GO:0016020//membrane;GO:0016021//integral component of membrane;	GO:0022857//transmembrane transporter activity;	-
epd	1659.36	949.319	2369.4	2.49589	1.31956	0.0013303	0.0430661	Up Regulation	NC_007116.7	37837245	37839310	+	890	epd	GO:0007160;GO:0005509;GO:0005576	-	-	P17561	ependymin precursor	30199	GO:0007160//cell-matrix adhesion;	GO:0005576//extracellular region;	GO:0005509//calcium ion binding;	-
pafah1b2	794.434	987.472	601.396	0.609026	-0.715425	0.00133185	0.0430661	Nodiff	NC_007116.7	37963222	37973519	+	3647	pafah1b2	GO:0047179;GO:0007420;GO:0005737	K16795	[EC:3.1.1.47]	A2BGB4	platelet-activating factor acetylhydrolase IB subunit beta	567170	GO:0007420//brain development;	GO:0005737//cytoplasm;	GO:0047179//platelet-activating factor acetyltransferase activity;	ko00565(Ether lipid metabolism)
ube2d2	2942.3	3631.82	2252.78	0.62029	-0.688986	0.00133203	0.0430661	Nodiff	NC_007125.7	7892136	7901193	+	1797	ube2d2	GO:0005575;GO:0005524;GO:0000166;GO:0016740	K06689	[EC:2.3.2.23]	Q7ZUK1	ubiquitin-conjugating enzyme E2 D2	393934	-	GO:0005575//cellular_component;	GO:0005524//ATP binding;GO:0000166//nucleotide binding;GO:0016740//transferase activity;	ko04141(Protein processing in endoplasmic reticulum);ko04120(Ubiquitin mediated proteolysis)
smarcal1	106.914	140.945	72.8831	0.517102	-0.951479	0.00133621	0.0431457	Nodiff	NC_007120.7	52442912	52490584	-	3109	smarcal1	-	K14440	[EC:3.6.4.12]	B2ZFP3	SWI/SNF-related matrix-associated actin-dependent regulator of chromatin subfamily A-like protein 1	560412	-	-	-	-
usp37	483.575	605.727	361.422	0.596676	-0.744981	0.00134063	0.0432328	Nodiff	NC_007120.7	715737	746168	-	3414	usp37	GO:0006511;GO:0016579;GO:0036459	K11850	[EC:3.4.19.12]	E7F6T8	ubiquitin carboxyl-terminal hydrolase 37	768201	GO:0006511//ubiquitin-dependent protein catabolic process;GO:0016579//protein deubiquitination;	-	GO:0036459//thiol-dependent deubiquitinase;	-
itgae.2	43.1773	25.1728	61.1819	2.43048	1.28124	0.00134907	0.043449	Up Regulation	NC_007126.7	17170092	17190548	-	6118	itgae.2	GO:0008305;GO:0016020;GO:0007155;GO:0007229;GO:0016021	K06524	-	integrin alpha-E isoform X1	100536705		GO:0007155//cell adhesion;GO:0007229//integrin-mediated signaling pathway;	GO:0008305//integrin complex;GO:0016020//membrane;GO:0016021//integral component of membrane;	-	ko04810(Regulation of actin cytoskeleton)
si:ch211-107e6.5	8.09431	14.2824	1.90622	0.133467	-2.90545	0.00135984	0.0437397	Down Regulation	NC_007136.7	10568508	10588692	-	1162	si:ch211-107e6.5	GO:0016020;GO:0016021	-	-	X1WE57	uncharacterized protein si:ch211-107e6.5	568428	-	GO:0016020//membrane;GO:0016021//integral component of membrane;	-	-
LOC795227	106.411	140.483	72.338	0.514923	-0.957571	0.0013681	0.0439492	Nodiff	NC_007116.7	2741576	2761827	-	3326	LOC795227	GO:0014069	-	-	leucine zipper putative tumor suppressor 3 isoform X2	795227		-	GO:0014069//postsynaptic density;	-	-
ngs	2100.25	2601.87	1598.64	0.61442	-0.702702	0.00137433	0.044093	Nodiff	NC_007115.7	5776347	5784431	+	1924	ngs	GO:0060035;GO:0048570;GO:0007010;GO:0005200;GO:0005882;GO:0005198	-	-	-	-	572199	GO:0060035//notochord cell development;GO:0048570//notochord morphogenesis;GO:0007010//cytoskeleton organization;	GO:0005882//intermediate filament;	GO:0005200//structural constituent of cytoskeleton;GO:0005198//structural molecule activity;	-
cbln20	101.999	65.0713	138.927	2.135	1.09423	0.00137757	0.0441404	Up Regulation	NC_007126.7	572061	575827	-	983	cbln20	-	-	-	E7F7P0	uncharacterized protein LOC100002173 precursor	100002173	-	-	-	-
zgc:92745	99.218	3.47683	194.959	56.0738	5.80925	0.00138217	0.0442313	Up Regulation	NC_007133.7	7480439	7483755	+	968	zgc:92745	GO:0004252;GO:0005615;GO:0008233;GO:0006508;GO:0016787;GO:0008236	K01326	[EC:3.4.21.36]	Q6DGW4	elastase-like precursor	445032	GO:0006508//proteolysis;	GO:0005615//extracellular space;	GO:0004252//serine-type endopeptidase activity;GO:0008233//peptidase activity;GO:0016787//hydrolase activity;GO:0008236//serine-type peptidase activity;	-
il13ra1	81.7235	53.8207	109.626	2.03688	1.02636	0.00138799	0.0443609	Up Regulation	NC_007118.7	19153995	19168324	-	1400	il13ra1	GO:0016020;GO:0016021	K05076	-	A8WH86	interleukin 13 receptor, alpha 1 precursor	799475	-	GO:0016020//membrane;GO:0016021//integral component of membrane;	-	ko04060(Cytokine-cytokine receptor interaction)
ndufv3	1150.09	1427.02	873.169	0.611885	-0.708668	0.00139281	0.0444584	Nodiff	NC_007120.7	19518595	19528038	+	1710	ndufv3	GO:0005747;GO:0005739	K03944	-	NADH dehydrogenase [ubiquinone] flavoprotein 3, mitochondrial isoform X1	100537318		-	GO:0005747//mitochondrial respiratory chain complex I;GO:0005739//mitochondrion;	-	ko00190(Oxidative phosphorylation)
tgfbr2a	45.1587	27.1028	63.2145	2.3324	1.22181	0.00140855	0.0449037	Up Regulation	NC_007130.7	915535	933540	+	3619	tgfbr2a	GO:0016020;GO:0016310;GO:0005524;GO:0016301;GO:0006468;GO:0007178;GO:0046872;GO:0004674;GO:0004672;GO:0000166;GO:0016021;GO:0004675;GO:0016740;GO:0005026	-	-	TGF-beta receptor type-2	100334928		GO:0016310//phosphorylation;GO:0006468//protein phosphorylation;GO:0007178//transmembrane receptor protein serine/threonine kinase signaling pathway;	GO:0016020//membrane;GO:0016021//integral component of membrane;	GO:0005524//ATP binding;GO:0016301//kinase activity;GO:0046872//metal ion binding;GO:0004674//protein serine/threonine kinase activity;GO:0004672//protein kinase activity;GO:0000166//nucleotide binding;GO:0004675//transmembrane receptor protein serine/threonine kinase activity;GO:0016740//transferase activity;GO:0005026//transforming growth factor beta receptor activity, type II;	-
tdp1	121.014	158.328	83.7006	0.528654	-0.919604	0.00141187	0.0449524	Nodiff	NC_007128.7	16348821	16422611	-	9342	tdp1	GO:0005634;GO:0008081;GO:0006281	K10862	[EC:3.1.4.-]	F8W5U2	tyrosyl-DNA phosphodiesterase 1	571485	GO:0006281//DNA repair;	GO:0005634//nucleus;	GO:0008081//phosphoric diester hydrolase activity;	-
LOC100537572	7.5102	13.4382	1.58224	0.117743	-3.08629	0.00142317	0.0452547	Down Regulation	NC_007115.7	54213173	54220619	-	2770	LOC100537572	-	-	-	gastrula zinc finger protein XlCGF8.2DB-like	100537572		-	-	-	-
ldhd	249.478	317.508	181.447	0.571474	-0.807241	0.00143599	0.0456046	Nodiff	NC_007136.7	13473938	13490697	-	1853	ldhd	GO:0016614;GO:0050660;GO:0003824;GO:0055114;GO:0016491	K00102	[EC:1.1.2.4]	Q803V9	probable D-lactate dehydrogenase, mitochondrial	334208	GO:0055114//obsolete oxidation-reduction process;	-	GO:0016614//oxidoreductase activity, acting on CH-OH group of donors;GO:0050660//flavin adenine dinucleotide binding;GO:0003824//catalytic activity;GO:0016491//oxidoreductase activity;	ko00620(Pyruvate metabolism)
LOC101882579	10.9134	18.9199	2.90689	0.153642	-2.70236	0.0014428	0.0457627	Down Regulation	NC_007114.7	6558005	6598249	-	6686	LOC101882579	-	-	-	sterile alpha motif domain-containing protein 9-like	101882579		-	-	-	-
slc27a1b	106.691	56.2184	157.164	2.7956	1.48316	0.00144578	0.0457871	Up Regulation	NC_007112.7	58545314	58562162	-	2513	slc27a1b	GO:0016020;GO:0008152;GO:0015908;GO:0004467;GO:0003824;GO:0001676;GO:0015245;GO:0016021;GO:0031957	K08745	[EC:6.2.1.-]	Q08BF2	solute carrier family 27 (fatty acid transporter), member 1	553512	GO:0008152//metabolic process;GO:0015908//fatty acid transport;GO:0001676//long-chain fatty acid metabolic process;	GO:0016020//membrane;GO:0016021//integral component of membrane;	GO:0004467//long-chain fatty acid-CoA ligase activity;GO:0003824//catalytic activity;GO:0015245//fatty acid transmembrane transporter activity;GO:0031957//very long-chain fatty acid-CoA ligase activity;	ko03320(PPAR signaling pathway)
tcea3	196.56	141.943	251.178	1.76958	0.823405	0.00144849	0.0457871	Nodiff	NC_007127.7	34111892	34135268	+	3025	tcea3	GO:0005634;GO:0006355;GO:0003746;GO:0006414;GO:0006351;GO:0003676;GO:0046872;GO:0008270	-	-	-	-	402983	GO:0006355//regulation of transcription, DNA-templated;GO:0006414//translational elongation;GO:0006351//transcription, DNA-templated;	GO:0005634//nucleus;	GO:0003746//translation elongation factor activity;GO:0003676//nucleic acid binding;GO:0046872//metal ion binding;GO:0008270//zinc ion binding;	-
cebpd	3566.57	2588.92	4544.22	1.75526	0.811682	0.00144904	0.0457871	Nodiff	NC_007135.7	35564662	35565873	+	1212	cebpd	GO:0006355;GO:0003700	K10050	-	Q8UVY9	CCAAT/enhancer-binding protein delta	140817	GO:0006355//regulation of transcription, DNA-templated;	-	GO:0003700//DNA-binding transcription factor activity;	-
mtnr1c	15.0302	24.1298	5.93063	0.245781	-2.02456	0.00146709	0.0462992	Down Regulation	NC_007116.7	22633188	22665856	+	1334	mtnr1c	GO:0007186;GO:0016020;GO:0007165;GO:0008502;GO:0016021;GO:0004930	K04285	-	A2BGT9	melatonin receptor type 1C	30661	GO:0007186//G protein-coupled receptor signaling pathway;GO:0007165//signal transduction;	GO:0016020//membrane;GO:0016021//integral component of membrane;	GO:0008502//melatonin receptor activity;GO:0004930//G protein-coupled receptor activity;	ko04080(Neuroactive ligand-receptor interaction)
calr	1167.97	710.295	1625.64	2.28869	1.19452	0.00148213	0.0467151	Up Regulation	NC_007119.7	16581770	16592554	-	3145	calr	GO:0006457;GO:0005783;GO:0051082;GO:0005509	K08057	-	F1Q8W8	calreticulin precursor	325317	GO:0006457//protein folding;	GO:0005783//endoplasmic reticulum;	GO:0051082//unfolded protein binding;GO:0005509//calcium ion binding;	ko05168(Herpes simplex virus 1 infection);ko04145(Phagosome);ko04141(Protein processing in endoplasmic reticulum)
mrps34	665.236	828.075	502.396	0.606703	-0.720938	0.00149333	0.0470089	Nodiff	NC_007114.7	16003120	16010958	-	1010	mrps34	GO:0005739;GO:0003735;GO:0008150	K17412	-	F1QEG6	28S ribosomal protein S34, mitochondrial	795846	GO:0008150//biological_process;	GO:0005739//mitochondrion;	GO:0003735//structural constituent of ribosome;	-
bcam	914.861	1133.69	696.035	0.613958	-0.703789	0.00150491	0.0473143	Nodiff	NC_007127.7	24022011	24135629	-	8878	bcam	GO:0016020;GO:0016021	K06578	-	Q08BX5	basal cell adhesion molecule precursor	767689	-	GO:0016020//membrane;GO:0016021//integral component of membrane;	-	-
smyd1b	755.138	940.233	570.044	0.60628	-0.721944	0.00151708	0.047637	Nodiff	NC_007119.7	1015243	1051544	-	1836	smyd1b	GO:0030241;GO:0008168;GO:0045214;GO:0042800;GO:0071690;GO:0051568;GO:0030239;GO:0014866;GO:0017022;GO:0060047;GO:0016740;GO:0048769;GO:0032259;GO:0030240	K11426	-	Q2MJQ9	SET and MYND domain-containing protein 1	569027	GO:0030241//skeletal muscle myosin thick filament assembly;GO:0045214//sarcomere organization;GO:0071690//cardiac muscle myosin thick filament assembly;GO:0051568//histone H3-K4 methylation;GO:0030239//myofibril assembly;GO:0014866//skeletal myofibril assembly;GO:0060047//heart contraction;GO:0048769//sarcomerogenesis;GO:0032259//methylation;GO:0030240//skeletal muscle thin filament assembly;	-	GO:0008168//methyltransferase activity;GO:0042800//histone methyltransferase activity (H3-K4 specific);GO:0017022//myosin binding;GO:0016740//transferase activity;	ko00310(Lysine degradation)
obscna	140.211	181.021	99.3997	0.549105	-0.864847	0.00152477	0.0478187	Nodiff	NC_007119.7	18368799	18448479	-	23144	obscna	-	K17531	[EC:2.7.11.1]	obscurin isoform X2	445358		-	-	-	-
sik2a	199.298	254.395	144.201	0.56684	-0.818987	0.00153086	0.0479496	Nodiff	NC_007116.7	57810227	57879423	-	7026	sik2a	GO:0005634;GO:0005524;GO:0006468;GO:0035556;GO:0032870;GO:0005737;GO:0004674;GO:0004672	-	-	serine/threonine-protein kinase SIK2 isoform 2	100126142		GO:0006468//protein phosphorylation;GO:0035556//intracellular signal transduction;GO:0032870//cellular response to hormone stimulus;	GO:0005634//nucleus;GO:0005737//cytoplasm;	GO:0005524//ATP binding;GO:0004674//protein serine/threonine kinase activity;GO:0004672//protein kinase activity;	-
cldnd1a	346.11	435.963	256.257	0.587795	-0.766616	0.00154435	0.0483119	Nodiff	NC_007118.7	74133767	74135931	+	1620	cldnd1a	GO:0003674;GO:0016020;GO:0016021;GO:0008150	-	-	Q6P9P5	claudin domain containing 1a	335628	GO:0008150//biological_process;	GO:0016020//membrane;GO:0016021//integral component of membrane;	GO:0003674//molecular_function;	-
ccdc79	88.1291	117.115	59.1433	0.505003	-0.985637	0.00155359	0.0485404	Nodiff	NC_007129.7	7458729	7479154	+	4278	ccdc79	GO:0007129;GO:0016020;GO:0000784;GO:0000781;GO:0005634;GO:0003677;GO:0005694;GO:0045141;GO:0051321;GO:0070197;GO:0005637;GO:0070187	-	-	Q1LX29	telomere repeats-binding bouquet formation protein 1	559140	GO:0007129//homologous chromosome pairing at meiosis;GO:0045141//meiotic telomere clustering;GO:0051321//meiotic cell cycle;GO:0070197//meiotic attachment of telomere to nuclear envelope;	GO:0016020//membrane;GO:0000784//chromosome, telomeric region;GO:0000781//chromosome, telomeric region;GO:0005634//nucleus;GO:0005694//chromosome;GO:0005637//nuclear inner membrane;GO:0070187//shelterin complex;	GO:0003677//DNA binding;	-
LOC100536660	4.81798	0.372014	9.26394	24.9021	4.6382	0.00156514	0.0488405	Up Regulation	NC_007115.7	43907457	43931092	-	2171	LOC100536660	-	-	-	-	-	100536660	-	-	-	-
si:ch73-141c7.1	678.201	470.417	885.985	1.88341	0.913344	0.0015849	0.0493422	Nodiff	NC_007114.7	18023980	18030795	-	1179	si:ch73-141c7.1	-	K18588	-	Q6PBN4	coenzyme Q-binding protein COQ10 homolog, mitochondrial	393762	-	-	-	-
slc43a2a	1835.21	1406.04	2264.38	1.61047	0.68748	0.00158515	0.0493422	Nodiff	NC_007126.7	28368837	28408713	+	3214	slc43a2a	-	-	-	Q7ZUS0	large neutral amino acids transporter small subunit 4	393221	-	-	-	-
sgcg	379.831	477.231	282.432	0.591813	-0.756787	0.00160278	0.0498056	Nodiff	NC_007126.7	9327302	9347581	+	1773	sgcg	GO:0055001;GO:0016020;GO:0048738;GO:0007517;GO:0061024;GO:0003674;GO:0016021;GO:0042383;GO:0060047;GO:0016012	K12564	-	F1Q504	gamma-sarcoglycan	445292	GO:0055001//muscle cell development;GO:0048738//cardiac muscle tissue development;GO:0007517//muscle organ development;GO:0061024//membrane organization;GO:0060047//heart contraction;	GO:0016020//membrane;GO:0016021//integral component of membrane;GO:0042383//sarcolemma;GO:0016012//sarcoglycan complex;	GO:0003674//molecular_function;	-
si:ch211-212k18.8	171.469	79.4354	263.503	3.3172	1.72997	0.00160401	0.0498056	Up Regulation	NC_007118.7	19495878	19500347	+	1125	si:ch211-212k18.8	GO:0003674;GO:0016020;GO:0016021;GO:0008150	-	-	-	-	100001422	GO:0008150//biological_process;	GO:0016020//membrane;GO:0016021//integral component of membrane;	GO:0003674//molecular_function;	-
tesca	108.917	74.8996	142.935	1.90835	0.932327	0.00161192	0.0499888	Nodiff	NC_007116.7	11840988	11864424	+	2215	tesca	GO:0005575;GO:0005509	K17612	-	Q6NYK0	calcineurin B homologous protein 3	406633	-	GO:0005575//cellular_component;	GO:0005509//calcium ion binding;	-
tgm1l5	4.7739	0.343527	9.20426	26.7934	4.74381	0.00161389	0.0499888	Up Regulation	NC_007134.7	41248361	41268367	-	2283	tgm1l5	-	-	-	protein-glutamine gamma-glutamyltransferase K-like	100535918		-	-	-	-
sik1	3997.68	2709.98	5285.38	1.95034	0.963722	0.00161775	0.0500464	Nodiff	NC_007120.7	9112189	9122055	+	5266	sik1	GO:0005634;GO:0005524;GO:0006468;GO:0035556;GO:0032870;GO:0005737;GO:0004674;GO:0004672	K19008	[EC:2.7.11.1]	B0S6K0	serine/threonine-protein kinase SIK1	553465	GO:0006468//protein phosphorylation;GO:0035556//intracellular signal transduction;GO:0032870//cellular response to hormone stimulus;	GO:0005634//nucleus;GO:0005737//cytoplasm;	GO:0005524//ATP binding;GO:0004674//protein serine/threonine kinase activity;GO:0004672//protein kinase activity;	-
rassf9	20.8382	8.65357	33.0229	3.8161	1.9321	0.00163198	0.0504245	Up Regulation	NC_007129.7	16313714	16326952	-	2480	rassf9	-	K09856	-	ras association domain-containing protein 9	100150148		-	-	-	-
cyth4a	19.2108	29.5723	8.84933	0.299244	-1.74061	0.00167771	0.0517736	Down Regulation	NC_007114.7	29489209	29508870	-	2065	cyth4a	GO:0055113;GO:0032012;GO:0005086	-	-	-	-	566849	GO:0055113//epiboly involved in gastrulation with mouth forming second;GO:0032012//regulation of ARF protein signal transduction;	-	GO:0005086//guanyl-nucleotide exchange factor activity;	-
abcc8b	117.056	152.386	81.7272	0.536319	-0.898837	0.00168544	0.0519485	Nodiff	NC_007129.7	50040753	50086693	-	5057	abcc8b	GO:0016020;GO:0006813;GO:0055085;GO:0005524;GO:0007165;GO:0042626;GO:0008281;GO:0005887;GO:0000166;GO:0016021;GO:0016887	-	-	ATP-binding cassette sub-family C member 8-like isoform X1	100329706		GO:0006813//potassium ion transport;GO:0055085//transmembrane transport;GO:0007165//signal transduction;	GO:0016020//membrane;GO:0005887//integral component of plasma membrane;GO:0016021//integral component of membrane;	GO:0005524//ATP binding;GO:0042626//ATPase-coupled transmembrane transporter activity;GO:0008281//sulfonylurea receptor activity;GO:0000166//nucleotide binding;GO:0016887//ATP hydrolysis activity;	-
cecr1a	327.67	243.139	412.201	1.69533	0.761568	0.00169623	0.0522169	Nodiff	NC_007136.7	16689638	16700924	+	2479	cecr1a	GO:0019239;GO:0005615;GO:0004000;GO:0006154	K19572	[EC:3.5.4.4]	P58781	adenosine deaminase 2-A precursor	373884	GO:0006154//adenosine catabolic process;	GO:0005615//extracellular space;	GO:0019239//deaminase activity;GO:0004000//adenosine deaminase activity;	ko00230(Purine metabolism)
en1a	59.0831	80.443	37.7233	0.468944	-1.09251	0.0017024	0.0523426	Down Regulation	NC_007120.7	781049	785081	-	1784	en1a	GO:0005634;GO:0003677;GO:0007275;GO:0006355;GO:0043565	-	-	Q04896	homeobox protein engrailed-1a	30244	GO:0007275//multicellular organism development;GO:0006355//regulation of transcription, DNA-templated;	GO:0005634//nucleus;	GO:0003677//DNA binding;GO:0043565//sequence-specific DNA binding;	-
usp22	440.543	550.55	330.536	0.600374	-0.736066	0.00170456	0.0523447	Nodiff	NC_007123.7	1468940	1526053	+	4010	usp22	GO:0005634;GO:0008233;GO:0006355;GO:0036459;GO:0006351;GO:0046872;GO:0016787;GO:0006508;GO:0008234;GO:0006511;GO:0006325;GO:0016579;GO:0008270;GO:0007049	K11366	[EC:3.4.19.12]	A6H8I0	ubiquitin carboxyl-terminal hydrolase 22	692275	GO:0006355//regulation of transcription, DNA-templated;GO:0006351//transcription, DNA-templated;GO:0006508//proteolysis;GO:0006511//ubiquitin-dependent protein catabolic process;GO:0006325//chromatin organization;GO:0016579//protein deubiquitination;GO:0007049//cell cycle;	GO:0005634//nucleus;	GO:0008233//peptidase activity;GO:0036459//thiol-dependent deubiquitinase;GO:0046872//metal ion binding;GO:0016787//hydrolase activity;GO:0008234//cysteine-type peptidase activity;GO:0008270//zinc ion binding;	-
si:dkey-14d8.6	399.184	34.8099	763.558	21.9351	4.45517	0.00170765	0.0523754	Up Regulation	NC_007115.7	5531610	5533803	+	655	si:dkey-14d8.6	GO:0031012;GO:0005615;GO:0030199	-	-	Q5RHW2	uncharacterized protein LOC557741 precursor	557741	GO:0030199//collagen fibril organization;	GO:0031012//extracellular matrix;GO:0005615//extracellular space;	-	-
zgc:154077	354.4	263.817	444.983	1.68671	0.754211	0.00171884	0.0526336	Nodiff	NC_007136.7	16853386	16877103	+	2537	zgc:154077	GO:0005575	-	-	A0JMN9	protein C12orf4 homolog	777745	-	GO:0005575//cellular_component;	-	-
pdk2a	1115.67	852.236	1379.11	1.61823	0.694413	0.00172026	0.0526336	Nodiff	NC_007123.7	28559413	28570984	-	3717	pdk2a	-	K00898	[EC:2.7.11.2]	E7FD62	pyruvate dehydrogenase (acetyl-transferring) kinase isozyme 2, mitochondrial	794083	-	-	-	-
LOC110437968	89.8823	60.5156	119.249	1.97055	0.978598	0.00173333	0.0529691	Nodiff	NC_007127.7	3185842	3189502	+	1018	LOC110437968	-	-	-	DDB1- and CUL4-associated factor 4-like	110437968		-	-	-	-
wu:fi37e09	326.597	242.99	410.204	1.68815	0.755446	0.00173567	0.052976	Nodiff	NC_007133.7	8140608	8174545	-	2438	wu:fi37e09	-	-	-	uncharacterized protein wu:fi37e09	334247		-	-	-	-
bhmt	18064.3	25677.8	10450.9	0.407002	-1.29689	0.00173814	0.0529868	Down Regulation	NC_007132.7	40406	45498	-	1475	bhmt	GO:0008168;GO:0005737;GO:0046872;GO:0008270;GO:0016740;GO:0047150;GO:0032259;GO:0009086	-	-	-	-	322228	GO:0032259//methylation;GO:0009086//methionine biosynthetic process;	GO:0005737//cytoplasm;	GO:0008168//methyltransferase activity;GO:0046872//metal ion binding;GO:0008270//zinc ion binding;GO:0016740//transferase activity;GO:0047150//betaine-homocysteine S-methyltransferase activity;	-
rpia	319.664	425.559	213.769	0.502326	-0.993304	0.00174448	0.0530539	Nodiff	NC_007124.7	13930386	13942580	+	1334	rpia	GO:0043231;GO:0009052;GO:0004751;GO:0006014	K01807	[EC:5.3.1.6]	Q5U3H4	ribose-5-phosphate isomerase	407673	GO:0009052//pentose-phosphate shunt, non-oxidative branch;GO:0006014//D-ribose metabolic process;	GO:0043231//intracellular membrane-bounded organelle;	GO:0004751//ribose-5-phosphate isomerase activity;	ko00030(Pentose phosphate pathway)
dap3	610.174	757.281	463.067	0.611487	-0.709607	0.00174536	0.0530539	Nodiff	NC_007127.7	14201464	14215617	+	1454	dap3	GO:0005761;GO:0005763;GO:0003735;GO:0015935;GO:0001666;GO:0006915	-	-	-	-	559007	GO:0001666//response to hypoxia;GO:0006915//apoptotic process;	GO:0005761//mitochondrial ribosome;GO:0005763//mitochondrial small ribosomal subunit;GO:0015935//small ribosomal subunit;	GO:0003735//structural constituent of ribosome;	-
chchd10	861.841	1068.55	655.128	0.613098	-0.70581	0.00174668	0.0530539	Nodiff	NC_007132.7	15704655	15708626	+	682	chchd10	GO:0005634;GO:0005739;GO:0007005	K22759	-	Q6PBP6	coiled-coil-helix-coiled-coil-helix domain-containing protein 10, mitochondrial	393757	GO:0007005//mitochondrion organization;	GO:0005634//nucleus;GO:0005739//mitochondrion;	-	-
LOC110440195	58.8346	80.2941	37.375	0.465476	-1.10322	0.00175128	0.0531292	Down Regulation	NC_007125.7	363	2033	+	1324	LOC110440195	-	-	-	uncharacterized protein LOC110440195	110440195		-	-	-	-
zgc:112038	15.3812	6.25121	24.5112	3.92104	1.97124	0.00176141	0.0533247	Up Regulation	NC_007114.7	21200770	21218133	+	1141	zgc:112038	GO:0004252;GO:0016020;GO:0008233;GO:0006508;GO:0016787;GO:0016021;GO:0008236	-	-	Q502L4	uncharacterized protein LOC553673 precursor	553673	GO:0006508//proteolysis;	GO:0016020//membrane;GO:0016021//integral component of membrane;	GO:0004252//serine-type endopeptidase activity;GO:0008233//peptidase activity;GO:0016787//hydrolase activity;GO:0008236//serine-type peptidase activity;	-
pin1	547.429	681.533	413.325	0.606463	-0.721507	0.00176198	0.0533247	Nodiff	NC_007112.7	59062607	59065951	+	742	pin1	GO:0003755;GO:0005634;GO:1902229;GO:0008045;GO:0016853;GO:0000413;GO:0005737	-	-	-	-	393721	GO:1902229//regulation of intrinsic apoptotic signaling pathway in response to DNA damage;GO:0008045//motor neuron axon guidance;GO:0000413//protein peptidyl-prolyl isomerization;	GO:0005634//nucleus;GO:0005737//cytoplasm;	GO:0003755//peptidyl-prolyl cis-trans isomerase activity;GO:0016853//isomerase activity;	-
amy2a	1251.39	56.2434	2446.54	43.4992	5.44292	0.00176656	0.0533991	Up Regulation	NC_007113.7	15612763	15626972	+	1606	amy2a	GO:0004556;GO:0008152;GO:0003824;GO:0016798;GO:0043169;GO:0016787;GO:0005975;GO:0103025	K01176	[EC:3.2.1.1]	Q6P5J0	amylase-3 protein precursor	406539	GO:0008152//metabolic process;GO:0005975//carbohydrate metabolic process;	-	GO:0004556//alpha-amylase activity;GO:0003824//catalytic activity;GO:0016798//hydrolase activity, acting on glycosyl bonds;GO:0043169//cation binding;GO:0016787//hydrolase activity;GO:0103025//alpha-amylase activity (releasing maltohexaose);	ko00500(Starch and sucrose metabolism)
LOC108191691	35.1414	19.7742	50.5086	2.55427	1.35291	0.00177206	0.0535007	Up Regulation	NC_007123.7	3277247	3284913	-	2334	LOC108191691	-	-	-	slit homolog 2 protein-like	108191691		-	-	-	-
fam174b	174.878	125.672	224.084	1.78308	0.834372	0.00177426	0.0535028	Nodiff	NC_007129.7	25003207	25009678	+	1287	fam174b	GO:0016020;GO:0016021	-	-	Q1LVN1	membrane protein FAM174B isoform 2 precursor	798908	-	GO:0016020//membrane;GO:0016021//integral component of membrane;	-	-
zgc:101560	85.638	113.826	57.4505	0.504724	-0.986433	0.00178656	0.0538023	Nodiff	NC_007115.7	7391354	7406259	+	1594	zgc:101560	GO:0003674;GO:0005861	-	-	A0A0R4IGX4	troponin I, slow skeletal muscle-like	449825	-	GO:0005861//troponin complex;	GO:0003674//molecular_function;	-
hist2h2l	1600.44	1969.11	1231.76	0.625544	-0.676816	0.00178848	0.0538023	Nodiff	NC_007121.7	29815644	29816467	-	824	hist2h2l	GO:0005634;GO:0003677;GO:0006334;GO:0046982;GO:0005694;GO:0000790;GO:0000786	K11252	-	Q6PC60	histone H2B 3	386920	GO:0006334//nucleosome assembly;	GO:0005634//nucleus;GO:0005694//chromosome;GO:0000790//chromatin;GO:0000786//nucleosome;	GO:0003677//DNA binding;GO:0046982//protein heterodimerization activity;	-
cdk2ap1	160.112	205.76	114.463	0.556295	-0.846079	0.00179401	0.053904	Nodiff	NC_007121.7	44301851	44305341	-	849	cdk2ap1	-	-	-	cyclin-dependent kinase 2-associated protein 1	108191561		-	-	-	-
mrpl14	301.721	379.019	224.424	0.592117	-0.756047	0.00180919	0.0542952	Nodiff	NC_007124.7	42676213	42679042	+	614	mrpl14	GO:0005840;GO:0005762;GO:0006412;GO:0003735;GO:0005739	K02874	-	Q7ZUH5	39S ribosomal protein L14, mitochondrial precursor	394122	GO:0006412//translation;	GO:0005840//ribosome;GO:0005762//mitochondrial large ribosomal subunit;GO:0005739//mitochondrion;	GO:0003735//structural constituent of ribosome;	ko03010(Ribosome)
mrpl12	1106.41	1364.34	848.49	0.621906	-0.685231	0.00183404	0.0549236	Nodiff	NC_007114.7	50054369	50066519	-	1096	mrpl12	GO:0005840;GO:0006412;GO:0005622;GO:0003735	K02935	-	Q566V8	39S ribosomal protein L12, mitochondrial	550391	GO:0006412//translation;	GO:0005840//ribosome;GO:0005622//intracellular anatomical structure;	GO:0003735//structural constituent of ribosome;	ko03010(Ribosome)
khdrbs3	649.082	820.921	477.242	0.581349	-0.782524	0.00183451	0.0549236	Nodiff	NW_008805349.1	24132	95360	-	3241	khdrbs3	GO:0003723	K14942	-	KH domain-containing, RNA-binding, signal transduction-associated protein 3	101867535		-	-	GO:0003723//RNA binding;	-
zgc:92066	2520.49	3097.9	1943.07	0.627223	-0.672949	0.00183755	0.0549491	Nodiff	NC_007114.7	32099707	32100999	+	886	zgc:92066	GO:0006879;GO:0046872;GO:0006826;GO:0005623;GO:0008199	K00522	[EC:1.16.3.2]	Q6DHT8	ferritin heavy chain	436651	GO:0006879//cellular iron ion homeostasis;GO:0006826//iron ion transport;	GO:0005623//obsolete cell;	GO:0046872//metal ion binding;GO:0008199//ferric iron binding;	ko04217(Necroptosis);ko04216(Ferroptosis)
LOC568656	119.344	222.587	16.1005	0.0723338	-3.78919	0.0018424	0.0550286	Down Regulation	NC_007127.7	45904429	45910090	-	622	LOC568656	GO:0090504;GO:0060030	-	-	E9QGU7	type-4 ice-structuring protein LS-12	568656	GO:0090504//epiboly;GO:0060030//dorsal convergence;	-	-	-
LOC108183341	10.2354	3.19799	17.2729	5.40117	2.43327	0.00185376	0.0553021	Up Regulation	NC_007115.7	66610412	66835261	+	3010	LOC108183341	-	-	-	-	-	108183341	-	-	-	-
tmem45b	501.769	362.611	640.927	1.76753	0.821735	0.0018574	0.0553447	Nodiff	NC_007132.7	25236320	25247052	+	1614	tmem45b	-	-	-	Q6P0S3	transmembrane protein 45B	402977	-	-	-	-
lims2	354.191	444.137	264.246	0.594965	-0.749123	0.00186317	0.0553954	Nodiff	NC_007120.7	94884	100614	-	1327	lims2	GO:0005575;GO:0046872;GO:0051896;GO:0060047	-	-	Q502G3	LIM and senescent cell antigen-like domains 2	553696	GO:0051896//regulation of protein kinase B signaling;GO:0060047//heart contraction;	GO:0005575//cellular_component;	GO:0046872//metal ion binding;	-
LOC100332293	52.8276	32.2642	73.3911	2.27469	1.18567	0.00186464	0.0553954	Up Regulation	NC_007123.7	1037728	1054354	-	2230	LOC100332293	-	K17908	-	WD repeat domain phosphoinositide-interacting protein 1-like	100332293		-	-	-	ko04140(Autophagy - animal);ko04136(Autophagy - other)
cd82a	1830.11	1409.76	2250.46	1.59635	0.674773	0.00186654	0.0553954	Nodiff	NC_007118.7	26709210	26738126	+	2722	cd82a	GO:0003674;GO:0016020;GO:0005887;GO:0016021;GO:0007166	K06509	-	F1Q6P4	CD82 antigen	324098	GO:0007166//cell surface receptor signaling pathway;	GO:0016020//membrane;GO:0005887//integral component of plasma membrane;GO:0016021//integral component of membrane;	GO:0003674//molecular_function;	ko04115(p53 signaling pathway)
smco4	260.478	329.092	191.865	0.583012	-0.778402	0.00186793	0.0553954	Nodiff	NC_007126.7	41238246	41246011	-	1134	smco4	GO:0016020;GO:0016021	-	-	-	-	100333736	-	GO:0016020//membrane;GO:0016021//integral component of membrane;	-	-
p2rx3b	101.534	69.8213	133.246	1.90839	0.932354	0.00187458	0.0555271	Nodiff	NC_007112.7	44746088	44758388	+	2996	p2rx3b	GO:0033198;GO:0016020;GO:0004931;GO:0098794;GO:0005524;GO:0098655;GO:0005639;GO:0006812;GO:0006811;GO:0005216;GO:0005887;GO:0016021;GO:0035590;GO:0001614;GO:0060079	K05217	-	B8A5B9	P2X purinoceptor 3	387300	GO:0033198//response to ATP;GO:0098655//cation transmembrane transport;GO:0006812//cation transport;GO:0006811//ion transport;GO:0035590//purinergic nucleotide receptor signaling pathway;GO:0060079//excitatory postsynaptic potential;	GO:0016020//membrane;GO:0098794//postsynapse;GO:0005639//integral component of nuclear inner membrane;GO:0005887//integral component of plasma membrane;GO:0016021//integral component of membrane;	GO:0004931//extracellularly ATP-gated cation channel activity;GO:0005524//ATP binding;GO:0005216//ion channel activity;GO:0001614//purinergic nucleotide receptor activity;	ko04080(Neuroactive ligand-receptor interaction);ko04020(Calcium signaling pathway)
wu:fc75a09	21.0199	7.19168	34.8481	4.84561	2.27668	0.00187785	0.0555286	Up Regulation	NC_007112.7	52753925	52758684	+	768	wu:fc75a09	-	-	-	A0A2R8Q1H7	uncharacterized protein wu:fc75a09	100000768	-	-	-	-
fxr2	2058.41	2525.29	1591.52	0.630231	-0.666048	0.00187906	0.0555286	Nodiff	NC_007118.7	22718732	22761090	+	3625	fxr2	GO:0003729;GO:0005634;GO:0003723;GO:0017148;GO:0005737;GO:0005844;GO:0003676	K15516	-	Q6NY99	fragile X mental retardation syndrome-related protein 2	393180	GO:0017148//negative regulation of translation;	GO:0005634//nucleus;GO:0005737//cytoplasm;GO:0005844//polysome;	GO:0003729//mRNA binding;GO:0003723//RNA binding;GO:0003676//nucleic acid binding;	-
LOC108183843	4.12941	0	8.25882	Inf	Inf	0.00188587	0.0556641	Up Regulation	NC_007115.7	51685598	51692855	-	2348	LOC108183843	GO:0005524;GO:0000166	-	-	protein NLRC3-like	108183843		-	-	GO:0005524//ATP binding;GO:0000166//nucleotide binding;	-
slc26a3.1	6.99858	1.45187	12.5453	8.64081	3.11117	0.0018932	0.0557141	Up Regulation	NC_007115.7	18824685	18836254	+	3228	slc26a3.1	GO:0016020;GO:0015301;GO:0055081;GO:0006821;GO:0005887;GO:0008510;GO:1902358;GO:0015116;GO:0005254;GO:0009651;GO:0016021;GO:0019532;GO:0098656;GO:0015297;GO:1902476;GO:0042391;GO:0055085;GO:0008272;GO:0051453;GO:0015701;GO:0019531;GO:0008271	-	-	B6DUH7	solute carrier family 26 (anion exchanger), member 3	563962	GO:0055081//anion homeostasis;GO:0006821//chloride transport;GO:1902358//sulfate transmembrane transport;GO:0009651//response to salt stress;GO:0019532//oxalate transport;GO:0098656//anion transmembrane transport;GO:1902476//chloride transmembrane transport;GO:0042391//regulation of membrane potential;GO:0055085//transmembrane transport;GO:0008272//sulfate transport;GO:0051453//regulation of intr…	GO:0016020//membrane;GO:0005887//integral component of plasma membrane;GO:0016021//integral component of membrane;	GO:0015301//anion:anion antiporter activity;GO:0008510//sodium:bicarbonate symporter activity;GO:0015116//sulfate transmembrane transporter activity;GO:0005254//chloride channel activity;GO:0015297//antiporter activity;GO:0019531//oxalate transmembrane transporter activity;GO:0008271//secondary active sulfate transmembrane transporter activity;	-
acy1	874.744	663.709	1085.78	1.63593	0.710108	0.00189333	0.0557141	Nodiff	NC_007133.7	36755276	36774243	-	2630	acy1	GO:0016787;GO:0008152;GO:0006508;GO:0008237;GO:0004046;GO:0006520;GO:0005737	K14677	[EC:3.5.1.14]	F1QZ04	aminoacylase-1	393970	GO:0008152//metabolic process;GO:0006508//proteolysis;GO:0006520//cellular amino acid metabolic process;	GO:0005737//cytoplasm;	GO:0016787//hydrolase activity;GO:0008237//metallopeptidase activity;GO:0004046//aminoacylase activity;	ko00220(Arginine biosynthesis)
plch2a	1763.66	1361.8	2165.53	1.5902	0.669209	0.00189422	0.0557141	Nodiff	NC_007119.7	47334433	47622532	+	8051	plch2a	GO:0016042;GO:0004435;GO:0007165;GO:0005622;GO:0035556;GO:0004629;GO:0016787;GO:0008081;GO:0005509;GO:0006629	K19006	[EC:3.1.4.11]	F1QAP6	1-phosphatidylinositol 4,5-bisphosphate phosphodiesterase eta-2	100334231	GO:0016042//lipid catabolic process;GO:0007165//signal transduction;GO:0035556//intracellular signal transduction;GO:0006629//lipid metabolic process;	GO:0005622//intracellular anatomical structure;	GO:0004435//phosphatidylinositol phospholipase C activity;GO:0004629//phospholipase C activity;GO:0016787//hydrolase activity;GO:0008081//phosphoric diester hydrolase activity;GO:0005509//calcium ion binding;	ko00562(Inositol phosphate metabolism)
rbck1	87.204	59.0397	115.368	1.95408	0.96649	0.00190023	0.0557349	Nodiff	NC_007133.7	10145098	10165715	-	3234	rbck1	GO:0046872;GO:0048701	-	-	-	-	431715	GO:0048701//embryonic cranial skeleton morphogenesis;	-	GO:0046872//metal ion binding;	-
tprg1l	723.101	549.189	897.014	1.63334	0.707829	0.0019007	0.0557349	Nodiff	NC_007119.7	48801401	48814989	+	6451	tprg1l	-	-	-	B8A4V5	tumor protein p63-regulated gene 1-like protein	568867	-	-	-	-
ampd3b	475.39	220.971	729.809	3.30274	1.72366	0.00190159	0.0557349	Up Regulation	NC_007129.7	16762391	16796789	-	3802	ampd3b	GO:0005575;GO:0019239;GO:0046872;GO:0032264;GO:0016787;GO:0003876;GO:0009168	K01490	[EC:3.5.4.6]	Q803X5	adenosine monophosphate deaminase 3b	333997	GO:0032264//IMP salvage;GO:0009168//purine ribonucleoside monophosphate biosynthetic process;	GO:0005575//cellular_component;	GO:0019239//deaminase activity;GO:0046872//metal ion binding;GO:0016787//hydrolase activity;GO:0003876//AMP deaminase activity;	ko00230(Purine metabolism)
LOC103909980	7.74009	1.71531	13.7649	8.02473	3.00445	0.00190388	0.0557368	Up Regulation	NW_003334150.2	37914	41667	+	3754	LOC103909980	-	-	-	-	-	103909980	-	-	-	-
si:ch211-194p6.10	13.4303	2.7251	24.1356	8.85675	3.14678	0.00190712	0.0557573	Up Regulation	NC_007118.7	33151684	33154699	+	1896	si:ch211-194p6.10	-	-	-	-	-	565124	-	-	-	-
ccl34b.1	163.234	117.172	209.296	1.78623	0.836919	0.00191224	0.0557573	Nodiff	NC_007135.7	27397356	27400027	-	518	ccl34b.1	GO:0005615;GO:0071356;GO:0043547;GO:0071346;GO:0071347;GO:0060326;GO:0005576;GO:0002548;GO:0008009;GO:0007186;GO:0048247;GO:0030593;GO:0070098;GO:0048020;GO:0006954;GO:0006955;GO:0070374	-	-	-	-	563952	GO:0071356//cellular response to tumor necrosis factor;GO:0043547//positive regulation of GTPase activity;GO:0071346//cellular response to interferon-gamma;GO:0071347//cellular response to interleukin-1;GO:0060326//cell chemotaxis;GO:0002548//monocyte chemotaxis;GO:0007186//G protein-coupled receptor signaling pathway;GO:0048247//lymphocyte chemotaxis;GO:0030593//neutrophil chemotaxis;GO:0070098/…	GO:0005615//extracellular space;GO:0005576//extracellular region;	GO:0008009//chemokine activity;GO:0048020//CCR chemokine receptor binding;	-
zgc:101640	175.013	126.256	223.77	1.77235	0.825662	0.00191329	0.0557573	Nodiff	NC_007127.7	13424498	13453822	+	2134	zgc:101640	GO:0015914;GO:0005622;GO:0005548	-	-	Q5U3T9	cytoplasmic phosphatidylinositol transfer protein 1	492803	GO:0015914//phospholipid transport;	GO:0005622//intracellular anatomical structure;	GO:0005548//phospholipid transporter activity;	-
lypd6b	88.8691	60.3437	117.394	1.94543	0.96009	0.00191347	0.0557573	Nodiff	NC_007120.7	23142170	23180883	-	2616	lypd6b	GO:0003674;GO:0005575;GO:0008150	-	-	-	-	554606	GO:0008150//biological_process;	GO:0005575//cellular_component;	GO:0003674//molecular_function;	-
kcnj1a.1	26.1247	13.7632	38.4862	2.79631	1.48352	0.00191983	0.0558698	Up Regulation	NC_007129.7	48542719	48558420	-	2901	kcnj1a.1	GO:0016020;GO:0006813;GO:0005244;GO:0005242;GO:0034765;GO:0015272;GO:0006811;GO:0010107;GO:0005887;GO:0016021	K04995	-	Q7SY43	potassium inwardly-rectifying channel, subfamily J, member 1a, tandem duplicate 1	386933	GO:0006813//potassium ion transport;GO:0034765//regulation of ion transmembrane transport;GO:0006811//ion transport;GO:0010107//potassium ion import across plasma membrane;	GO:0016020//membrane;GO:0005887//integral component of plasma membrane;GO:0016021//integral component of membrane;	GO:0005244//voltage-gated ion channel activity;GO:0005242//inward rectifier potassium channel activity;GO:0015272//ATP-activated inward rectifier potassium channel activity;	-
lgals2b	5015.16	3900.8	6129.52	1.57135	0.652005	0.00192951	0.0558698	Nodiff	NC_007117.7	603278	609921	-	581	lgals2b	GO:0005575;GO:0001944;GO:0030246;GO:0002040	K06830	-	Q7SXJ0	galectin-1	393486	GO:0001944//vasculature development;GO:0002040//sprouting angiogenesis;	GO:0005575//cellular_component;	GO:0030246//carbohydrate binding;	-
LOC100536608	6.95995	1.351	12.5689	9.30343	3.21776	0.00192965	0.0558698	Up Regulation	NC_007115.7	37701430	38411548	-	2549	LOC100536608	GO:0003676	-	-	gastrula zinc finger protein xLCGF3.1-like isoform X2	100536608		-	-	GO:0003676//nucleic acid binding;	-
si:ch73-144d13.5	92.6576	121.971	63.3439	0.519335	-0.945264	0.00193	0.0558698	Nodiff	NC_007126.7	584455	591332	-	4173	si:ch73-144d13.5	GO:0003676	-	-	gastrula zinc finger protein XlCGF28.1-like	100004091		-	-	GO:0003676//nucleic acid binding;	-
prnpa	483.917	366.992	600.842	1.63721	0.711237	0.00193021	0.0558698	Nodiff	NC_007119.7	43053519	43056975	+	898	prnpa	GO:0019430;GO:0004784;GO:0016020;GO:0005507;GO:0016021	-	-	Q7T2P9	prion protein a precursor	494129	GO:0019430//removal of superoxide radicals;	GO:0016020//membrane;GO:0016021//integral component of membrane;	GO:0004784//superoxide dismutase activity;GO:0005507//copper ion binding;	-
si:dkey-79f11.7	14.7248	6.00085	23.4487	3.90756	1.96627	0.00193069	0.0558698	Up Regulation	NC_007112.7	7946171	7978531	-	3228	si:dkey-79f11.7	-	-	-	-	-	100007552	-	-	-	-
nop53	1322.55	1013.88	1631.22	1.60889	0.686066	0.00193329	0.0558805	Nodiff	NC_007126.7	6652431	6666232	+	1489	nop53	GO:0000055;GO:0005654;GO:0042254;GO:0005634;GO:0005730;GO:0000027	K14840	-	Q32LR6	glioma tumor suppressor candidate region gene 2 protein	322404	GO:0000055//ribosomal large subunit export from nucleus;GO:0042254//ribosome biogenesis;GO:0000027//ribosomal large subunit assembly;	GO:0005654//nucleoplasm;GO:0005634//nucleus;GO:0005730//nucleolus;	-	-
si:dkeyp-57d7.4	112.647	165.193	60.102	0.36383	-1.45866	0.00194742	0.0562241	Down Regulation	NC_007112.7	9230981	9231841	-	861	si:dkeyp-57d7.4	-	-	-	A0A0R4IPQ3	proline-rich protein 18-like	101885851	-	-	-	-
brcc3	751.242	574.929	927.556	1.61334	0.69005	0.00195415	0.0562699	Nodiff	NC_007132.7	44545412	44556275	-	2951	brcc3	GO:0004843;GO:0001525;GO:0006281;GO:0070552;GO:0070531;GO:0070536	K11864	[EC:3.4.19.-]	lys-63-specific deubiquitinase BRCC36	100333845		GO:0001525//angiogenesis;GO:0006281//DNA repair;GO:0070536//protein K63-linked deubiquitination;	GO:0070552//BRISC complex;GO:0070531//BRCA1-A complex;	GO:0004843//thiol-dependent deubiquitinase;	ko04621(NOD-like receptor signaling pathway);ko03440(Homologous recombination)
tlr5b	58.8186	37.381	80.2563	2.14698	1.10231	0.00195526	0.0562699	Up Regulation	NC_007131.7	51471979	51476180	+	2763	tlr5b	GO:0016020;GO:0002253;GO:0002376;GO:0007165;GO:0016021;GO:0045087	-	-	-	-	403139	GO:0002253//activation of immune response;GO:0002376//immune system process;GO:0007165//signal transduction;GO:0045087//innate immune response;	GO:0016020//membrane;GO:0016021//integral component of membrane;	-	-
mrpl16	970.909	1199.09	742.728	0.61941	-0.691033	0.00195573	0.0562699	Nodiff	NC_007112.7	524699	530940	+	1335	mrpl16	GO:0005840;GO:0005762;GO:0032543;GO:0006412;GO:0003735;GO:0019843	K02878	-	Q5RJT5	39S ribosomal protein L16, mitochondrial	493604	GO:0032543//mitochondrial translation;GO:0006412//translation;	GO:0005840//ribosome;GO:0005762//mitochondrial large ribosomal subunit;	GO:0003735//structural constituent of ribosome;GO:0019843//rRNA binding;	ko03010(Ribosome)
si:ch211-135f11.4	19.6411	9.12645	30.1558	3.30422	1.72431	0.00196063	0.0563462	Up Regulation	NC_007116.7	23873772	23876128	-	1934	si:ch211-135f11.4	GO:0016020;GO:0009247;GO:0030259;GO:0016758;GO:0031982;GO:0016757;GO:0005794;GO:0016021;GO:0005975	-	-	globoside alpha-1,3-N-acetylgalactosaminyltransferase 1	100005375		GO:0009247//glycolipid biosynthetic process;GO:0030259//lipid glycosylation;GO:0005975//carbohydrate metabolic process;	GO:0016020//membrane;GO:0031982//vesicle;GO:0005794//Golgi apparatus;GO:0016021//integral component of membrane;	GO:0016758//hexosyltransferase activity;GO:0016757//glycosyltransferase activity;	-
slc22a2	147.576	105.19	189.962	1.8059	0.852719	0.00196513	0.056362	Nodiff	NC_007131.7	42668902	42688487	+	2822	slc22a2	GO:0016020;GO:0055085;GO:0015711;GO:0005329;GO:0005887;GO:0015697;GO:0016021;GO:0015872;GO:0008514;GO:0015651;GO:0005215;GO:0022857	K08199	-	Q7T2C0	solute carrier family 22 member 2	406424	GO:0055085//transmembrane transport;GO:0015711//organic anion transport;GO:0015697//quaternary ammonium group transport;GO:0015872//dopamine transport;	GO:0016020//membrane;GO:0005887//integral component of plasma membrane;GO:0016021//integral component of membrane;	GO:0005329//dopamine:sodium symporter activity;GO:0008514//organic anion transmembrane transporter activity;GO:0015651//quaternary ammonium group transmembrane transporter activity;GO:0005215//transporter activity;GO:0022857//transmembrane transporter activity;	-
kdm5a	557.067	692.219	421.915	0.609511	-0.714275	0.00196567	0.056362	Nodiff	NW_003336534.1	563	13916	+	4925	kdm5a	-	K11446	[EC:1.14.11.-]	lysine-specific demethylase 5A	100333310		-	-	-	-
mmrn2a	318.496	227.18	409.812	1.80391	0.851125	0.00197744	0.0566348	Nodiff	NC_007124.7	22618978	22646155	-	4505	mmrn2a	GO:0031012	-	-	multimerin-2 precursor	100148368		-	GO:0031012//extracellular matrix;	-	-
tnw	3142.77	2439.57	3845.98	1.5765	0.656722	0.00199524	0.0570793	Nodiff	NC_007113.7	35509418	35567016	-	3859	tnw	GO:0007155;GO:0062023;GO:0042127	-	-	-	-	30234	GO:0007155//cell adhesion;GO:0042127//regulation of cell population proliferation;	GO:0062023//collagen-containing extracellular matrix;	-	-
plvap	108.539	75.1939	141.884	1.88691	0.916029	0.00200502	0.057231	Nodiff	NC_007113.7	24365459	24369087	-	2388	plvap	GO:0016020;GO:0016021	K17309	-	B0BLX9	uncharacterized protein LOC100136858	100136858	-	GO:0016020//membrane;GO:0016021//integral component of membrane;	-	-
znf1078	9.00036	15.437	2.56376	0.166079	-2.59006	0.0020051	0.057231	Down Regulation	NC_007115.7	55593843	55600685	+	2003	znf1078	GO:0008150;GO:0003676	-	-	H0WF55	gastrula zinc finger protein XlCGF8.2DB	565755	GO:0008150//biological_process;	-	GO:0003676//nucleic acid binding;	-
sytl4	119.687	83.9437	155.431	1.85161	0.888781	0.00200983	0.0572568	Nodiff	NC_007125.7	35424471	35441429	+	3335	sytl4	GO:0005544;GO:0048791;GO:0017137;GO:0005886;GO:0045202;GO:0070382;GO:0030276;GO:0098793;GO:0005622;GO:0005543;GO:0006886;GO:0006906;GO:0005509;GO:0019905;GO:0017158;GO:0006887	K17598	-	A2RRV8	synaptotagmin-like protein 4	553322	GO:0048791//calcium ion-regulated exocytosis of neurotransmitter;GO:0006886//intracellular protein transport;GO:0006906//vesicle fusion;GO:0017158//regulation of calcium ion-dependent exocytosis;GO:0006887//exocytosis;	GO:0005886//plasma membrane;GO:0045202//synapse;GO:0070382//exocytic vesicle;GO:0098793//presynapse;GO:0005622//intracellular anatomical structure;	GO:0005544//calcium-dependent phospholipid binding;GO:0017137//small GTPase binding;GO:0030276//clathrin binding;GO:0005543//phospholipid binding;GO:0005509//calcium ion binding;GO:0019905//syntaxin binding;	-
rabggta	366.55	458.083	275.018	0.600368	-0.736081	0.00201057	0.0572568	Nodiff	NC_007134.7	1702624	1726560	+	2967	rabggta	GO:0018342;GO:0005968;GO:0008270;GO:0018344;GO:0008318;GO:0004663	K14050	[EC:2.5.1.60]	Q08CG5	geranylgeranyl transferase type-2 subunit alpha	767725	GO:0018342//protein prenylation;GO:0018344//protein geranylgeranylation;	GO:0005968//Rab-protein geranylgeranyltransferase complex;	GO:0008270//zinc ion binding;GO:0008318//protein prenyltransferase activity;GO:0004663//Rab geranylgeranyltransferase activity;	-
nono	2470.8	3032.73	1908.87	0.629423	-0.667898	0.00201572	0.0573384	Nodiff	NC_007116.7	22593624	22603354	-	2419	nono	GO:0003723;GO:0005634;GO:0000398;GO:0061053;GO:0006355;GO:0000976;GO:0007417;GO:0071599;GO:0003676	K13214	-	Q802Z5	non-POU domain-containing octamer-binding protein	321994	GO:0000398//mRNA splicing, via spliceosome;GO:0061053//somite development;GO:0006355//regulation of transcription, DNA-templated;GO:0007417//central nervous system development;GO:0071599//otic vesicle development;	GO:0005634//nucleus;	GO:0003723//RNA binding;GO:0000976//transcription cis-regulatory region binding;GO:0003676//nucleic acid binding;	-
LOC101882402	13.7469	22.1587	5.33501	0.240763	-2.05431	0.00202763	0.0576118	Down Regulation	NC_007114.7	6938866	6989241	-	1686	LOC101882402	-	-	-	zinc finger protein 235-like isoform X2	101882402		-	-	-	-
LOC110437713	367.489	461.172	273.805	0.593716	-0.752155	0.0020395	0.0578836	Nodiff	NC_007133.7	30502543	30530224	+	3224	LOC110437713	GO:0003674;GO:0005575;GO:0008150	-	-	-	-	110437713	GO:0008150//biological_process;	GO:0005575//cellular_component;	GO:0003674//molecular_function;	-
c19h1orf109	110.186	143.918	76.4546	0.531237	-0.912574	0.00205062	0.0581241	Nodiff	NC_007130.7	47783106	47787277	+	887	c19h1orf109	-	-	-	Q8JHH5	uncharacterized protein C1orf109 homolog	286778	-	-	-	-
si:ch211-240l19.7	4.98506	0.343527	9.6266	28.0229	4.80853	0.00205261	0.0581241	Up Regulation	NC_007115.7	8034381	8035520	-	589	si:ch211-240l19.7	-	-	-	-	-	799219	-	-	-	-
cyp17a1	67.3353	44.0118	90.6588	2.05987	1.04256	0.00205604	0.0581555	Up Regulation	NC_007124.7	28601137	28611272	-	3103	cyp17a1	GO:0006694;GO:0020037;GO:1903449;GO:0042448;GO:0005506;GO:0004508;GO:0055114;GO:0047006;GO:0007548;GO:0046872;GO:0016705;GO:0004497;GO:0047442;GO:0016491	K00512	-	A2ATX9	steroid 17-alpha-hydroxylase/17,20 lyase precursor	399692	GO:0006694//steroid biosynthetic process;GO:1903449//androst-4-ene-3,17-dione biosynthetic process;GO:0042448//progesterone metabolic process;GO:0055114//obsolete oxidation-reduction process;GO:0007548//sex differentiation;	-	GO:0020037//heme binding;GO:0005506//iron ion binding;GO:0004508//steroid 17-alpha-monooxygenase activity;GO:0047006//17-alpha,20-alpha-dihydroxypregn-4-en-3-one dehydrogenase activity;GO:0046872//metal ion binding;GO:0016705//oxidoreductase activity, acting on paired donors, with incorporation or reduction of molecular oxygen;GO:0004497//monooxygenase activity;GO:0047442//17-alpha-hydroxyprogest…	ko00140(Steroid hormone biosynthesis)
mss51	133.078	172.451	93.7043	0.543366	-0.880003	0.00205916	0.0581782	Nodiff	NC_007135.7	39105331	39113829	+	1669	mss51	GO:0046872	K17656	-	F1RC59	putative protein MSS51 homolog, mitochondrial	100330275	-	-	GO:0046872//metal ion binding;	-
nansb	98.7864	129.651	67.9222	0.523887	-0.932673	0.00207053	0.0583799	Nodiff	NC_007136.7	5288589	5300378	+	1920	nansb	GO:0016020;GO:0016051;GO:0016021;GO:0003824	-	-	Q5U3W7	uncharacterized protein LOC492779	492779	GO:0016051//carbohydrate biosynthetic process;	GO:0016020//membrane;GO:0016021//integral component of membrane;	GO:0003824//catalytic activity;	-
slc34a2a	224.508	105.892	343.125	3.24034	1.69614	0.00207095	0.0583799	Up Regulation	NC_007112.7	14432438	14442899	+	2608	slc34a2a	GO:0016020;GO:0044341;GO:0005903;GO:0016324;GO:0035725;GO:0030643;GO:0031982;GO:0005737;GO:0005316;GO:0006817;GO:0005887;GO:0016021;GO:0005886;GO:0015321	K14683	-	Q9PTQ8	solute carrier family 34 (type II sodium/phosphate cotransporter), member 2a	58148	GO:0044341//sodium-dependent phosphate transport;GO:0035725//sodium ion transmembrane transport;GO:0030643//cellular phosphate ion homeostasis;GO:0006817//phosphate ion transport;	GO:0016020//membrane;GO:0005903//brush border;GO:0016324//apical plasma membrane;GO:0031982//vesicle;GO:0005737//cytoplasm;GO:0005887//integral component of plasma membrane;GO:0016021//integral component of membrane;GO:0005886//plasma membrane;	GO:0005316//high-affinity inorganic phosphate:sodium symporter activity;GO:0015321//sodium:phosphate symporter activity;	-
zgc:64201	56.2272	76.8327	35.6217	0.463627	-1.10896	0.00207749	0.0584878	Down Regulation	NC_007124.7	227835	229650	+	1271	zgc:64201	GO:0106074;GO:0002161	-	-	Q6PFS2	prolyl-tRNA synthetase associated domain-containing protein 1	393615	GO:0106074//aminoacyl-tRNA metabolism involved in translational fidelity;	-	GO:0002161//aminoacyl-tRNA editing activity;	-
si:ch211-142b24.6	15.7858	6.57933	24.9922	3.7986	1.92547	0.00207944	0.0584878	Up Regulation	NC_007115.7	42030354	42038950	-	2174	si:ch211-142b24.6	GO:0003676	-	-	gastrula zinc finger protein XlCGF57.1-like isoform X2	103910622		-	-	GO:0003676//nucleic acid binding;	-
itga2.2	23.3803	11.7768	34.9837	2.97055	1.57073	0.00209331	0.0587581	Up Regulation	NC_007121.7	8885470	8941599	+	4596	itga2.2	GO:0008305;GO:0016020;GO:0007155;GO:0007229;GO:0016021	-	-	-	-	100536533	GO:0007155//cell adhesion;GO:0007229//integrin-mediated signaling pathway;	GO:0008305//integrin complex;GO:0016020//membrane;GO:0016021//integral component of membrane;	-	-
si:dkey-13a21.4	37.3892	21.712	53.0664	2.4441	1.28931	0.00209373	0.0587581	Up Regulation	NC_007122.7	25430835	25435927	+	1152	si:dkey-13a21.4	GO:0005525;GO:0003924	-	-	Q5BJK1	uncharacterized protein LOC494576	494576	-	-	GO:0005525//GTP binding;GO:0003924//GTPase activity;	-
nfat5b	104.315	60.517	148.113	2.44747	1.29129	0.0020976	0.0588007	Up Regulation	NC_007118.7	67325672	67423369	+	7170	nfat5b	GO:0000978;GO:0003677;GO:0006355;GO:0003700;GO:0006366	K17335	-	nuclear factor of activated T-cells 5 isoform X4	555802		GO:0006355//regulation of transcription, DNA-templated;GO:0006366//transcription by RNA polymerase II;	-	GO:0000978//RNA polymerase II cis-regulatory region sequence-specific DNA binding;GO:0003677//DNA binding;GO:0003700//DNA-binding transcription factor activity;	-
LOC100001479	43.0369	24.119	61.9547	2.56871	1.36104	0.0021018	0.0588528	Up Regulation	NC_007132.7	38632652	38635356	+	2705	LOC100001479	GO:0007186;GO:0016020;GO:0007165;GO:0016021;GO:0004930	K08424	-	glucose-dependent insulinotropic receptor-like	100001479		GO:0007186//G protein-coupled receptor signaling pathway;GO:0007165//signal transduction;	GO:0016020//membrane;GO:0016021//integral component of membrane;	GO:0004930//G protein-coupled receptor activity;	-
zgc:103625	99.449	130.207	68.6907	0.527549	-0.922623	0.00211316	0.0591048	Nodiff	NC_007114.7	50069610	50075188	+	825	zgc:103625	-	-	-	Q66I74	methyltransferase-like 26 B	447931	-	-	-	-
mhc1zka	34.5821	18.2351	50.9291	2.79292	1.48177	0.00211762	0.0591637	Up Regulation	NW_003336703.1	89114	98797	+	5507	mhc1zka	GO:0016020;GO:0016021	-	-	U6BNE9	uncharacterized protein LOC100536229 precursor	100536229	-	GO:0016020//membrane;GO:0016021//integral component of membrane;	-	-
LOC100333926	14.0582	5.55645	22.56	4.06015	2.02153	0.00212071	0.0591842	Up Regulation	NC_007126.7	3797102	3804819	+	1787	LOC100333926	-	-	-	E3 ubiquitin-protein ligase RNF14-like	100333926		-	-	-	-
card19	244.665	180.67	308.659	1.70841	0.772657	0.0021236	0.0591989	Nodiff	NC_007122.7	37095130	37101976	+	2566	card19	GO:0003674;GO:0005575;GO:0008150	-	-	F1R8I1	caspase recruitment domain-containing protein 19 isoform X2	557314	GO:0008150//biological_process;	GO:0005575//cellular_component;	GO:0003674//molecular_function;	-
cryba1a	78.5911	52.6346	104.548	1.98629	0.990078	0.00213091	0.0593366	Nodiff	NC_007126.7	28086694	28094349	-	993	cryba1a	GO:0003674;GO:0005575;GO:0008150	-	-	-	-	436683	GO:0008150//biological_process;	GO:0005575//cellular_component;	GO:0003674//molecular_function;	-
egln3	101.573	132.954	70.1927	0.527946	-0.921537	0.0021378	0.0594625	Nodiff	NC_007128.7	9911973	9936943	-	2280	egln3	GO:0016705;GO:0046872;GO:0005506;GO:0031418;GO:0055114;GO:0016491	K09592	[EC:1.14.11.29]	Q6NY85	egl nine homolog 3	406602	GO:0055114//obsolete oxidation-reduction process;	-	GO:0016705//oxidoreductase activity, acting on paired donors, with incorporation or reduction of molecular oxygen;GO:0046872//metal ion binding;GO:0005506//iron ion binding;GO:0031418//L-ascorbic acid binding;GO:0016491//oxidoreductase activity;	-
tmem220	56.389	26.4744	86.3035	3.25988	1.70482	0.00214698	0.0596517	Up Regulation	NC_007114.7	10637312	10642043	+	1020	tmem220	GO:0016020;GO:0016021	-	-	-	-	100536710	-	GO:0016020//membrane;GO:0016021//integral component of membrane;	-	-
gtpbp2a	546.93	679.05	414.811	0.61087	-0.711062	0.00215386	0.0597766	Nodiff	NC_007124.7	859377	874148	-	4054	gtpbp2a	-	-	-	GTP-binding protein 2	799373		-	-	-	-
mtfp1	124.11	160.763	87.4572	0.544013	-0.878288	0.00215905	0.0597899	Nodiff	NC_007116.7	72375135	72377108	-	895	mtfp1	-	K17981	-	Q6PCS6	mitochondrial fission process protein 1	393659	-	-	-	-
tmod4	3749.49	4588.12	2910.86	0.634434	-0.656457	0.0021591	0.0597899	Nodiff	NC_007127.7	29650738	29684193	+	1677	tmod4	GO:0005865;GO:0051015;GO:0007015;GO:0005523;GO:0051694;GO:0006936;GO:0014866	K10370	-	Q9PUQ6	tropomodulin-4	30441	GO:0007015//actin filament organization;GO:0051694//pointed-end actin filament capping;GO:0006936//muscle contraction;GO:0014866//skeletal myofibril assembly;	GO:0005865//striated muscle thin filament;	GO:0051015//actin filament binding;GO:0005523//tropomyosin binding;	-
piezo1	246.342	182.009	310.676	1.70693	0.771402	0.0021672	0.059948	Nodiff	NC_007118.7	55325761	55515998	-	10820	piezo1	GO:0016020;GO:0034101;GO:0006884;GO:0008381;GO:0055085;GO:0005783;GO:0071260;GO:0098655;GO:0034220;GO:0048873;GO:0005261;GO:0050982;GO:0016021;GO:0005886;GO:0042391	K22128	-	piezo-type mechanosensitive ion channel component 1	567949		GO:0034101//erythrocyte homeostasis;GO:0006884//cell volume homeostasis;GO:0055085//transmembrane transport;GO:0071260//cellular response to mechanical stimulus;GO:0098655//cation transmembrane transport;GO:0034220//ion transmembrane transport;GO:0048873//homeostasis of number of cells within a tissue;GO:0050982//detection of mechanical stimulus;GO:0042391//regulation of membrane potential;	GO:0016020//membrane;GO:0005783//endoplasmic reticulum;GO:0016021//integral component of membrane;GO:0005886//plasma membrane;	GO:0008381//mechanosensitive ion channel activity;GO:0005261//cation channel activity;	-
ch25hl1.1	97.8512	67.6663	128.036	1.89217	0.920042	0.00217682	0.0601479	Nodiff	NC_007129.7	26853892	26858973	-	1087	ch25hl1.1	GO:0016020;GO:0005783;GO:0008203;GO:0005506;GO:0055114;GO:0008202;GO:0016021;GO:0008610;GO:0016491;GO:0006694;GO:0008395;GO:0016126;GO:0046872;GO:0005789;GO:0004497;GO:0006629	K10223	[EC:1.14.99.38]	Q567X1	cholesterol 25-hydroxylase-like protein 1, member 1	336673	GO:0008203//cholesterol metabolic process;GO:0055114//obsolete oxidation-reduction process;GO:0008202//steroid metabolic process;GO:0008610//lipid biosynthetic process;GO:0006694//steroid biosynthetic process;GO:0016126//sterol biosynthetic process;GO:0006629//lipid metabolic process;	GO:0016020//membrane;GO:0005783//endoplasmic reticulum;GO:0016021//integral component of membrane;GO:0005789//endoplasmic reticulum membrane;	GO:0005506//iron ion binding;GO:0016491//oxidoreductase activity;GO:0008395//steroid hydroxylase activity;GO:0046872//metal ion binding;GO:0004497//monooxygenase activity;	ko00120(Primary bile acid biosynthesis)
ccdc88aa	418.992	315.397	522.586	1.65691	0.7285	0.00219235	0.0604691	Nodiff	NC_007117.7	6297597	6346552	-	5772	ccdc88aa	GO:0051959;GO:0016477;GO:0005813;GO:0032956;GO:0008017;GO:0005737;GO:0003779;GO:0030705;GO:0031122	-	-	-	-	100329473	GO:0016477//cell migration;GO:0032956//regulation of actin cytoskeleton organization;GO:0030705//cytoskeleton-dependent intracellular transport;GO:0031122//cytoplasmic microtubule organization;	GO:0005813//centrosome;GO:0005737//cytoplasm;	GO:0051959//dynein light intermediate chain binding;GO:0008017//microtubule binding;GO:0003779//actin binding;	-
LOC110439522	4.31671	8.33083	0.302598	0.0363227	-4.78298	0.00219769	0.0604691	Down Regulation	NC_007115.7	54639206	54648475	+	2211	LOC110439522	-	-	-	protein NLRC3-like	110439522		-	-	-	-
LOC110437932	5.435	0.707837	10.1622	14.3566	3.84365	0.00219808	0.0604691	Up Regulation	NC_007126.7	47807934	47813257	-	1994	LOC110437932	GO:0016323;GO:0016020;GO:0005783;GO:0008168;GO:0016206;GO:0048884;GO:0008171;GO:0042135;GO:0006897;GO:0005886;GO:0032259;GO:0006584;GO:0102084;GO:0035315;GO:0060122;GO:0042424;GO:0031223;GO:0005794;GO:0007605;GO:0016740;GO:0050974;GO:0102938	K00545	[EC:2.1.1.6]	transmembrane O-methyltransferase	110437932		GO:0048884//neuromast development;GO:0042135//neurotransmitter catabolic process;GO:0006897//endocytosis;GO:0032259//methylation;GO:0006584//catecholamine metabolic process;GO:0035315//hair cell differentiation;GO:0060122//inner ear receptor cell stereocilium organization;GO:0042424//catecholamine catabolic process;GO:0031223//auditory behavior;GO:0007605//sensory perception of sound;GO:0050974//…	GO:0016323//basolateral plasma membrane;GO:0016020//membrane;GO:0005783//endoplasmic reticulum;GO:0005886//plasma membrane;GO:0005794//Golgi apparatus;	GO:0008168//methyltransferase activity;GO:0016206//catechol O-methyltransferase activity;GO:0008171//O-methyltransferase activity;GO:0102084//L-dopa O-methyltransferase activity;GO:0016740//transferase activity;GO:0102938//orcinol O-methyltransferase activity;	ko00350(Tyrosine metabolism);ko00140(Steroid hormone biosynthesis)
nmt1b	104.93	136.78	73.0807	0.534294	-0.904295	0.00219809	0.0604691	Nodiff	NC_007123.7	15666912	15676286	+	1615	nmt1b	GO:0018008;GO:0016746;GO:0006499;GO:0016740;GO:0004379;GO:0005737	-	-	B8JIQ9	glycylpeptide N-tetradecanoyltransferase 1	562651	GO:0018008//N-terminal peptidyl-glycine N-myristoylation;GO:0006499//N-terminal protein myristoylation;	GO:0005737//cytoplasm;	GO:0016746//acyltransferase activity;GO:0016740//transferase activity;GO:0004379//glycylpeptide N-tetradecanoyltransferase activity;	-
LOC103910812	5.43277	0.707837	10.1577	14.3503	3.84301	0.00220103	0.0604838	Up Regulation	NC_007115.7	60154393	60158805	+	1826	LOC103910812	-	-	-	-	-	103910812	-	-	-	-
LOC569340	492.306	372.942	611.67	1.64012	0.713803	0.00220712	0.0605848	Nodiff	NC_007131.7	778288	809057	-	4792	LOC569340	-	-	-	interphotoreceptor matrix proteoglycan 1 isoform X2	569340		-	-	-	-
LOC110437770	101.047	58.911	143.184	2.43051	1.28126	0.00222175	0.0609196	Up Regulation	NC_007114.7	4131381	4157417	-	6482	LOC110437770	-	-	-	F1RBS9	interferon-induced very large GTPase 1-like isoform X1	110437770	-	-	-	-
gc2	102.243	133.802	70.6836	0.52827	-0.920653	0.00222832	0.0610332	Nodiff	NC_007118.7	51267545	51297609	-	4273	gc2	GO:0016020;GO:0007165;GO:0005524;GO:0008074;GO:0009190;GO:0006468;GO:0035556;GO:0006182;GO:0016849;GO:0016829;GO:0004672;GO:0000166;GO:0016021;GO:0005886;GO:0004383	K12322	[EC:4.6.1.2]	E7F111	retinal guanylyl cyclase 2	140425	GO:0007165//signal transduction;GO:0009190//cyclic nucleotide biosynthetic process;GO:0006468//protein phosphorylation;GO:0035556//intracellular signal transduction;GO:0006182//cGMP biosynthetic process;	GO:0016020//membrane;GO:0008074//guanylate cyclase complex, soluble;GO:0016021//integral component of membrane;GO:0005886//plasma membrane;	GO:0005524//ATP binding;GO:0016849//phosphorus-oxygen lyase activity;GO:0016829//lyase activity;GO:0004672//protein kinase activity;GO:0000166//nucleotide binding;GO:0004383//guanylate cyclase activity;	ko04744(Phototransduction);ko00230(Purine metabolism)
cyc1	6431.71	7861.49	5001.93	0.636257	-0.652318	0.0022392	0.0612642	Nodiff	NC_007117.7	50381572	50390093	+	1370	cyc1	GO:0009055;GO:0020037;GO:0042776;GO:0005750;GO:0022900;GO:0046872;GO:0045155;GO:0045153;GO:0006122	K00413	-	Q3B7R0	cytochrome c-1	564379	GO:0042776//mitochondrial ATP synthesis coupled proton transport;GO:0022900//electron transport chain;GO:0006122//mitochondrial electron transport, ubiquinol to cytochrome c;	GO:0005750//mitochondrial respiratory chain complex III;	GO:0009055//electron transfer activity;GO:0020037//heme binding;GO:0046872//metal ion binding;GO:0045155//obsolete electron transporter, transferring electrons from CoQH2-cytochrome c reductase complex and cytochrome c oxidase complex activity;GO:0045153//ubiquinol-cytochrome-c reductase activity;	ko04260(Cardiac muscle contraction);ko00190(Oxidative phosphorylation)
med23	474.715	590.684	358.745	0.607339	-0.719426	0.00224356	0.06127	Nodiff	NC_007131.7	2499622	2584128	-	4690	med23	GO:0050768;GO:0005634;GO:0043473;GO:0072358;GO:0006355;GO:0006351	-	-	-	-	445483	GO:0050768//negative regulation of neurogenesis;GO:0043473//pigmentation;GO:0072358//circulatory system development;GO:0006355//regulation of transcription, DNA-templated;GO:0006351//transcription, DNA-templated;	GO:0005634//nucleus;	-	-
si:dkey-84o3.7	4.28262	8.25307	0.312173	0.037825	-4.72451	0.00224524	0.06127	Down Regulation	NC_007132.7	4410703	4424566	+	907	si:dkey-84o3.7	GO:0004252;GO:0006508	-	-	-	-	799634	GO:0006508//proteolysis;	-	GO:0004252//serine-type endopeptidase activity;	-
gins3	108.921	141.526	76.3154	0.539231	-0.891024	0.00224674	0.06127	Nodiff	NC_007136.7	13399967	13403655	-	891	gins3	GO:0005634;GO:0007507;GO:0006260	K10734	-	Q6DRM7	DNA replication complex GINS protein PSF3	442931	GO:0007507//heart development;GO:0006260//DNA replication;	GO:0005634//nucleus;	-	-
ogfr	837.805	1030.69	644.923	0.625722	-0.676407	0.00225558	0.0614444	Nodiff	NC_007134.7	578201	588250	+	4968	ogfr	GO:0038023;GO:0016020;GO:0007165	-	-	E7EYZ3	opioid growth factor receptor	321658	GO:0007165//signal transduction;	GO:0016020//membrane;	GO:0038023//signaling receptor activity;	-
LOC108179274	19.9442	9.60166	30.2867	3.15432	1.65733	0.00226918	0.0617476	Up Regulation	NC_007126.7	755978	762043	-	3017	LOC108179274	GO:0003676	-	-	-	-	108179274	-	-	GO:0003676//nucleic acid binding;	-
kbtbd7	152.976	196.105	109.847	0.560145	-0.836128	0.00227918	0.0619526	Nodiff	NC_007120.7	17423713	17426778	+	3066	kbtbd7	GO:0016567;GO:0031463;GO:0004842	K10474	-	X1WFF7	kelch repeat and BTB domain-containing protein 7	794299	GO:0016567//protein ubiquitination;	GO:0031463//Cul3-RING ubiquitin ligase complex;	GO:0004842//ubiquitin-protein transferase activity;	-
mrpl11	587.733	726.731	448.736	0.617471	-0.695556	0.00228345	0.0620016	Nodiff	NC_007125.7	30557405	30620350	+	853	mrpl11	GO:0005840;GO:0005762;GO:0000027;GO:0006412;GO:0003735;GO:0019843	K02867	-	Q6DGU3	39S ribosomal protein L11, mitochondrial	436829	GO:0000027//ribosomal large subunit assembly;GO:0006412//translation;	GO:0005840//ribosome;GO:0005762//mitochondrial large ribosomal subunit;	GO:0003735//structural constituent of ribosome;GO:0019843//rRNA binding;	ko03010(Ribosome)
si:ch211-117k10.3	97.3889	64.0923	130.686	2.03902	1.02788	0.00230664	0.0625635	Up Regulation	NC_007122.7	38508750	38513982	-	1751	si:ch211-117k10.3	GO:0003676	-	-	E7FEM3	Krueppel-like factor 15	556200	-	-	GO:0003676//nucleic acid binding;	-
sh2d5	35.0368	20.2186	49.855	2.4658	1.30206	0.00230929	0.0625679	Up Regulation	NC_007122.7	37638968	37650969	+	2046	sh2d5	-	-	-	SH2 domain-containing protein 5 isoform 1	541529		-	-	-	-
ugt5e1	109.175	76.2968	142.052	1.86184	0.896727	0.00231848	0.0627489	Nodiff	NC_007119.7	14056179	14062858	+	4739	ugt5e1	GO:0016020;GO:0016757;GO:0008152;GO:0015020;GO:0016758;GO:0016021;GO:0016740	-	-	B0S5H4	UDP glucuronosyltransferase 5 family, polypeptide E1 precursor	100002993	GO:0008152//metabolic process;	GO:0016020//membrane;GO:0016021//integral component of membrane;	GO:0016757//glycosyltransferase activity;GO:0015020//glucuronosyltransferase activity;GO:0016758//hexosyltransferase activity;GO:0016740//transferase activity;	-
socs3a	1073.73	727.334	1420.12	1.9525	0.965319	0.00232113	0.0627531	Nodiff	NC_007114.7	57423137	57425959	-	1933	socs3a	GO:0048681;GO:0007259;GO:0035677;GO:0046426;GO:0016567;GO:0060042;GO:0035556;GO:0043066;GO:0005737;GO:0006469;GO:0046627;GO:0004860;GO:0031099;GO:0019221	-	-	Q7ZUC6	suppressor of cytokine signaling 3a	335409	GO:0048681//negative regulation of axon regeneration;GO:0007259//receptor signaling pathway via JAK-STAT;GO:0035677//posterior lateral line neuromast hair cell development;GO:0046426//negative regulation of receptor signaling pathway via JAK-STAT;GO:0016567//protein ubiquitination;GO:0060042//retina morphogenesis in camera-type eye;GO:0035556//intracellular signal transduction;GO:0043066//negativ…	GO:0005737//cytoplasm;	GO:0004860//protein kinase inhibitor activity;	-
zgc:110843	962.714	1188.39	737.035	0.620194	-0.689208	0.00232872	0.0628904	Nodiff	NC_007125.7	7902349	7916683	+	1838	zgc:110843	GO:0043231;GO:0016020;GO:0051537;GO:0016021;GO:0008150	-	-	Q58EB0	uncharacterized protein LOC541492	541492	GO:0008150//biological_process;	GO:0043231//intracellular membrane-bounded organelle;GO:0016020//membrane;GO:0016021//integral component of membrane;	GO:0051537//2 iron, 2 sulfur cluster binding;	-
si:ch211-110e21.4	89.4078	60.9329	117.883	1.93463	0.952059	0.00233188	0.062908	Nodiff	NC_007114.7	60034144	60043347	+	2990	si:ch211-110e21.4	GO:0008150;GO:0003676	-	-	-	-	103910350	GO:0008150//biological_process;	-	GO:0003676//nucleic acid binding;	-
lrit3a	191.096	256.142	126.05	0.492107	-1.02296	0.00233986	0.0630555	Down Regulation	NC_007125.7	36328733	36345166	-	2216	lrit3a	GO:0016020;GO:0016021;GO:0008150	-	-	-	-	558559	GO:0008150//biological_process;	GO:0016020//membrane;GO:0016021//integral component of membrane;	-	-
znf1014	285.293	211.779	358.807	1.69425	0.76065	0.00235616	0.0634268	Nodiff	NC_007113.7	184991	194470	-	4940	znf1014	GO:0008150;GO:0003676	-	-	A8KB54	zinc finger protein 1014	100141333	GO:0008150//biological_process;	-	GO:0003676//nucleic acid binding;	-
b4galnt1a	82.7785	56.0344	109.523	1.95456	0.966844	0.00235949	0.0634481	Nodiff	NC_007134.7	28095328	28123841	-	4168	b4galnt1a	GO:0016020;GO:0030259;GO:0016758;GO:0000139;GO:0016757;GO:0030173;GO:0005794;GO:0016740	-	-	A1L229	beta-1,4 N-acetylgalactosaminyltransferase 1	558684	GO:0030259//lipid glycosylation;	GO:0016020//membrane;GO:0000139//Golgi membrane;GO:0030173//integral component of Golgi membrane;GO:0005794//Golgi apparatus;	GO:0016758//hexosyltransferase activity;GO:0016757//glycosyltransferase activity;GO:0016740//transferase activity;	-
plac8l1	30.6722	44.108	17.2364	0.390778	-1.35558	0.00236284	0.0634704	Down Regulation	NC_007132.7	41016412	41025365	-	998	plac8l1	-	-	-	PLAC8-like protein 1	797097		-	-	-	-
irg1l	136.29	96.5047	176.076	1.82453	0.867526	0.00238611	0.0640268	Nodiff	NC_007125.7	11427052	11430555	-	1962	irg1l	GO:0016829;GO:0090594;GO:0005739;GO:0019679;GO:0009617;GO:0047613;GO:0047547	K17724	[EC:4.1.1.6]	A0JMM8	immunoresponsive gene 1, like	562007	GO:0090594//inflammatory response to wounding;GO:0019679//propionate metabolic process, methylcitrate cycle;GO:0009617//response to bacterium;	GO:0005739//mitochondrion;	GO:0016829//lyase activity;GO:0047613//aconitate decarboxylase activity;GO:0047547//2-methylcitrate dehydratase activity;	-
si:dkey-182g1.3	8.17834	2.11043	14.2463	6.7504	2.75497	0.00239015	0.0640667	Up Regulation	NC_007133.7	8715417	8725618	-	2459	si:dkey-182g1.3	GO:0016020;GO:0009986;GO:0006955;GO:0016021;GO:0005102	-	-	-	-	553357	GO:0006955//immune response;	GO:0016020//membrane;GO:0009986//cell surface;GO:0016021//integral component of membrane;	GO:0005102//signaling receptor binding;	-
si:dkey-184p18.2	183.752	133.295	234.209	1.75707	0.813175	0.00239702	0.0641564	Nodiff	NC_007130.7	34091552	34117125	-	2426	si:dkey-184p18.2	GO:0003674;GO:0005575;GO:0008150	-	-	-	-	768134	GO:0008150//biological_process;	GO:0005575//cellular_component;	GO:0003674//molecular_function;	-
ralbp1	169.423	122.481	216.366	1.76653	0.820922	0.00239936	0.0641564	Nodiff	NC_007113.7	52809981	52841561	-	3224	ralbp1	GO:0007165	K08773	-	Q6NYN4	ralA-binding protein 1	404612	GO:0007165//signal transduction;	-	-	-
slc25a26	273.82	343.666	203.973	0.593522	-0.752628	0.00240259	0.0641564	Nodiff	NC_007122.7	16216935	16324575	+	1285	slc25a26	GO:1901962;GO:0016020;GO:0000095;GO:0006839;GO:0015805;GO:0016021;GO:0005743;GO:0005739	K15111	-	Q4V9P0	S-adenosylmethionine mitochondrial carrier protein	560478	GO:1901962//S-adenosyl-L-methionine transmembrane transport;GO:0006839//mitochondrial transport;GO:0015805//S-adenosyl-L-methionine transport;	GO:0016020//membrane;GO:0016021//integral component of membrane;GO:0005743//mitochondrial inner membrane;GO:0005739//mitochondrion;	GO:0000095//S-adenosyl-L-methionine transmembrane transporter activity;	-
c1qtnf12	158.606	109.879	207.334	1.88693	0.916043	0.00240372	0.0641564	Nodiff	NC_007134.7	24704393	24750930	+	5056	c1qtnf12	GO:0007275;GO:0016055;GO:0005576;GO:0005102;GO:0046324;GO:0010469;GO:0005179	K21410	-	A1A5X5	adipolin precursor	790933	GO:0007275//multicellular organism development;GO:0016055//Wnt signaling pathway;GO:0046324//regulation of glucose import;GO:0010469//regulation of signaling receptor activity;	GO:0005576//extracellular region;	GO:0005102//signaling receptor binding;GO:0005179//hormone activity;	-
mylpfa	167834	204589	131079	0.640697	-0.642286	0.00241447	0.0643747	Nodiff	NC_007114.7	32813048	32818536	-	1400	mylpfa	GO:0005509	K12758	-	O93409	myosin regulatory light chain 2, skeletal muscle isoform	30429	-	-	GO:0005509//calcium ion binding;	ko05132(Salmonella infection);ko04810(Regulation of actin cytoskeleton);ko04510(Focal adhesion)
LOC100003687	22.4425	11.4648	33.4202	2.91504	1.54351	0.0024195	0.0644405	Up Regulation	NC_007115.7	61169300	61173785	+	3496	LOC100003687	-	-	-	uncharacterized protein LOC100003687	100003687		-	-	-	-
plekhg1	306.032	229.657	382.408	1.66513	0.735633	0.00242746	0.0645839	Nodiff	NC_007134.7	2316552	2415687	+	5613	plekhg1	-	-	-	pleckstrin homology domain-containing family G member 1 isoform X1	101886810		-	-	-	-
LOC100537765	50.3977	71.794	29.0014	0.403953	-1.30774	0.00245937	0.0653129	Down Regulation	NW_008805526.1	26544	35285	+	1131	LOC100537765	GO:0007264;GO:0000166;GO:0005622;GO:0005525;GO:0003924	-	-	-	-	100537765	GO:0007264//small GTPase mediated signal transduction;	GO:0005622//intracellular anatomical structure;	GO:0000166//nucleotide binding;GO:0005525//GTP binding;GO:0003924//GTPase activity;	-
LOC103909845	18.1909	8.28693	28.0948	3.39025	1.76139	0.00246007	0.0653129	Up Regulation	NC_007136.7	18791472	18794020	-	1919	LOC103909845	-	-	-	uncharacterized protein LOC103909845	103909845		-	-	-	-
aqp10a	70.475	31.8637	109.086	3.42354	1.77549	0.00247425	0.0655516	Up Regulation	NC_007127.7	22288786	22294199	-	1433	aqp10a	GO:0015105;GO:0006833;GO:0016020;GO:0055085;GO:0015168;GO:0015204;GO:0015700;GO:0016021;GO:0005372;GO:0071918;GO:0015793;GO:0015267	-	-	Q6DHQ6	aquaporin 10a	436621	GO:0006833//water transport;GO:0055085//transmembrane transport;GO:0015700//arsenite transport;GO:0071918//urea transmembrane transport;GO:0015793//glycerol transport;	GO:0016020//membrane;GO:0016021//integral component of membrane;	GO:0015105//arsenite transmembrane transporter activity;GO:0015168//glycerol transmembrane transporter activity;GO:0015204//urea transmembrane transporter activity;GO:0005372//water transmembrane transporter activity;GO:0015267//channel activity;	-
ela2	3750.7	215.851	7285.55	33.7526	5.07693	0.00247429	0.0655516	Up Regulation	NC_007119.7	21376289	21381734	+	891	ela2	GO:0004252;GO:0005615;GO:0008233;GO:0006508;GO:0016787;GO:0008236	-	-	F1Q5I4	elastase 2 precursor	403061	GO:0006508//proteolysis;	GO:0005615//extracellular space;	GO:0004252//serine-type endopeptidase activity;GO:0008233//peptidase activity;GO:0016787//hydrolase activity;GO:0008236//serine-type peptidase activity;	-
shrprbck1r	405.526	307.068	503.983	1.64128	0.714817	0.00248767	0.0658246	Nodiff	NC_007118.7	40059981	40082092	-	5511	shrprbck1r	GO:0071797;GO:0004842;GO:0043123;GO:0046872;GO:0048701;GO:0043130;GO:0043161;GO:0016740;GO:0071600;GO:0097039	K10630	[EC:2.3.2.31]	A9JTG5	ranBP-type and C3HC4-type zinc finger-containing protein 1	569903	GO:0043123//positive regulation of I-kappaB kinase/NF-kappaB signaling;GO:0048701//embryonic cranial skeleton morphogenesis;GO:0043161//proteasome-mediated ubiquitin-dependent protein catabolic process;GO:0071600//otic vesicle morphogenesis;GO:0097039//protein linear polyubiquitination;	GO:0071797//LUBAC complex;	GO:0004842//ubiquitin-protein transferase activity;GO:0046872//metal ion binding;GO:0043130//ubiquitin binding;GO:0016740//transferase activity;	ko04621(NOD-like receptor signaling pathway);ko04217(Necroptosis)
ndufa4	5198.18	6348.01	4048.35	0.637735	-0.648971	0.00248984	0.0658246	Nodiff	NC_007123.7	9880814	9884326	+	1082	ndufa4	GO:0016020;GO:0004129;GO:0055114;GO:0022900;GO:1902600;GO:0005743;GO:0005739;GO:0070469;GO:0005751	K03948	-	Q6PBH5	cytochrome c oxidase subunit NDUFA4	406298	GO:0055114//obsolete oxidation-reduction process;GO:0022900//electron transport chain;GO:1902600//proton transmembrane transport;	GO:0016020//membrane;GO:0005743//mitochondrial inner membrane;GO:0005739//mitochondrion;GO:0070469//respirasome;GO:0005751//mitochondrial respiratory chain complex IV;	GO:0004129//cytochrome-c oxidase activity;	ko00190(Oxidative phosphorylation)
zgc:153219	22.7505	11.6451	33.856	2.90732	1.53969	0.00251076	0.0663078	Up Regulation	NC_007118.7	33130615	33134907	+	2228	zgc:153219	GO:0005575;GO:0043152	-	-	-	-	767641	GO:0043152//induction of bacterial agglutination;	GO:0005575//cellular_component;	-	-
si:dkey-240h12.4	67.5075	33.0746	101.941	3.08214	1.62393	0.00252646	0.0666523	Up Regulation	NC_007130.7	11167055	11208807	-	2291	si:dkey-240h12.4	GO:0004674;GO:0005524;GO:0000166;GO:0004672;GO:0006468	K08803	[EC:2.7.11.1]	death-associated protein kinase 2	555536		GO:0006468//protein phosphorylation;	-	GO:0004674//protein serine/threonine kinase activity;GO:0005524//ATP binding;GO:0000166//nucleotide binding;GO:0004672//protein kinase activity;	ko04140(Autophagy - animal)
LOC101883977	3.31161	6.62322	0	0	#NAME?	0.00253097	0.0667012	Down Regulation	NW_003336341.1	13679	26141	-	856	LOC101883977	-	-	-	bile salt export pump-like	101883977		-	-	-	-
itgb7	39.6371	23.4706	55.8037	2.3776	1.24951	0.00254328	0.0669552	Up Regulation	NC_007117.7	39702634	39737286	-	3381	itgb7	GO:0038023;GO:0007160;GO:0008305;GO:0016020;GO:0007155;GO:0007229;GO:0016021	-	-	integrin beta-7	797491		GO:0007160//cell-matrix adhesion;GO:0007155//cell adhesion;GO:0007229//integrin-mediated signaling pathway;	GO:0008305//integrin complex;GO:0016020//membrane;GO:0016021//integral component of membrane;	GO:0038023//signaling receptor activity;	-
slc25a23a	524.999	324.753	725.244	2.23322	1.15912	0.00255539	0.0672036	Up Regulation	NC_007112.7	54974191	54997720	-	4797	slc25a23a	GO:0016020;GO:0055085;GO:0015867;GO:0015217;GO:0006839;GO:0005347;GO:0005509;GO:0016021;GO:0005743;GO:0015866	K14684	-	R4GDS9	calcium-binding mitochondrial carrier protein SCaMC-3-like isoform X4	561939	GO:0055085//transmembrane transport;GO:0015867//ATP transport;GO:0006839//mitochondrial transport;GO:0015866//ADP transport;	GO:0016020//membrane;GO:0016021//integral component of membrane;GO:0005743//mitochondrial inner membrane;	GO:0015217//ADP transmembrane transporter activity;GO:0005347//ATP transmembrane transporter activity;GO:0005509//calcium ion binding;	-
LOC101884896	108.446	141.063	75.8287	0.537552	-0.895524	0.00255873	0.0672209	Nodiff	NC_007116.7	2771335	2777613	-	1915	LOC101884896	-	-	-	uncharacterized protein LOC101884896	101884896		-	-	-	-
grm1b	41.7105	57.9691	25.4518	0.439058	-1.18752	0.00256718	0.0672796	Down Regulation	NC_007128.7	7380364	7440396	-	3829	grm1b	GO:0007186;GO:0016020;GO:0007165;GO:0016021;GO:0005886;GO:0004930	K04603	-	U3N6H4	metabotropic glutamate receptor 1 precursor	100150246	GO:0007186//G protein-coupled receptor signaling pathway;GO:0007165//signal transduction;	GO:0016020//membrane;GO:0016021//integral component of membrane;GO:0005886//plasma membrane;	GO:0004930//G protein-coupled receptor activity;	ko04540(Gap junction);ko04080(Neuroactive ligand-receptor interaction);ko04068(FoxO signaling pathway);ko04020(Calcium signaling pathway)
si:ch211-261n11.5	187.511	136.269	238.754	1.75208	0.809071	0.00256767	0.0672796	Nodiff	NC_007119.7	22499361	22508108	-	3392	si:ch211-261n11.5	GO:0042974;GO:0006355	-	-	E7F853	ligand-dependent nuclear receptor-interacting factor 1	560890	GO:0006355//regulation of transcription, DNA-templated;	-	GO:0042974//retinoic acid receptor binding;	-
LOC572297	3.46453	0	6.92906	Inf	Inf	0.00256901	0.0672796	Up Regulation	NC_007116.7	61839691	61858669	+	3456	LOC572297	GO:0051607;GO:0042981	-	-	interferon-induced protein with tetratricopeptide repeats 5	572297		GO:0051607//defense response to virus;GO:0042981//regulation of apoptotic process;	-	-	-
b3galnt2	109.565	142.191	76.9401	0.541104	-0.886021	0.0025939	0.0678605	Nodiff	NC_007124.7	49774800	49819115	-	1836	b3galnt2	GO:0016020;GO:0006486;GO:0008378;GO:0000139;GO:0016757;GO:0005794;GO:0016021;GO:0016740	-	-	-	-	553716	GO:0006486//protein glycosylation;	GO:0016020//membrane;GO:0000139//Golgi membrane;GO:0005794//Golgi apparatus;GO:0016021//integral component of membrane;	GO:0008378//galactosyltransferase activity;GO:0016757//glycosyltransferase activity;GO:0016740//transferase activity;	-
wu:fb63c12	205.625	152.1	259.15	1.70381	0.768762	0.00259779	0.0678917	Nodiff	NC_007114.7	33389023	33395422	-	1990	wu:fb63c12	GO:0016020;GO:0016021	-	-	A0A0R4IK87	uncharacterized protein wu:fb63c12	322507	-	GO:0016020//membrane;GO:0016021//integral component of membrane;	-	-
ftr30	3.45017	0	6.90034	Inf	Inf	0.00260071	0.0678971	Up Regulation	NC_007113.7	59189402	59205556	-	2940	ftr30	GO:0046872;GO:0008270;GO:0005622	-	-	E3 ubiquitin/ISG15 ligase TRIM25-like	100535574		-	GO:0005622//intracellular anatomical structure;	GO:0046872//metal ion binding;GO:0008270//zinc ion binding;	-
rph3ab	278.644	202.917	354.371	1.74638	0.804371	0.00261508	0.0682013	Nodiff	NC_007118.7	72400135	72435047	-	4057	rph3ab	GO:0006886;GO:0016020;GO:0046872;GO:0005622;GO:0017137	-	-	-	-	563377	GO:0006886//intracellular protein transport;	GO:0016020//membrane;GO:0005622//intracellular anatomical structure;	GO:0046872//metal ion binding;GO:0017137//small GTPase binding;	-
nolc1	1410.36	1728.75	1091.97	0.631654	-0.662794	0.00264287	0.0688201	Nodiff	NC_007124.7	4973204	4992417	-	3868	nolc1	GO:0048701	-	-	B8JIY2	nucleolar and coiled-body phosphoprotein 1	561131	GO:0048701//embryonic cranial skeleton morphogenesis;	-	-	-
si:dkey-206f10.1	269.181	340.63	197.733	0.580492	-0.784652	0.00264429	0.0688201	Nodiff	NC_007131.7	43609867	43644503	+	4369	si:dkey-206f10.1	GO:0016020;GO:0007165;GO:0005524;GO:0008074;GO:0009190;GO:0035556;GO:0006171;GO:0006182;GO:0016849;GO:0016829;GO:0046872;GO:0000166;GO:0016021;GO:0005886;GO:0004383	K08048	[EC:4.6.1.1]	Q5RHR2	adenylate cyclase type 8	560719	GO:0007165//signal transduction;GO:0009190//cyclic nucleotide biosynthetic process;GO:0035556//intracellular signal transduction;GO:0006171//cAMP biosynthetic process;GO:0006182//cGMP biosynthetic process;	GO:0016020//membrane;GO:0008074//guanylate cyclase complex, soluble;GO:0016021//integral component of membrane;GO:0005886//plasma membrane;	GO:0005524//ATP binding;GO:0016849//phosphorus-oxygen lyase activity;GO:0016829//lyase activity;GO:0046872//metal ion binding;GO:0000166//nucleotide binding;GO:0004383//guanylate cyclase activity;	ko04916(Melanogenesis);ko04914(Progesterone-mediated oocyte maturation);ko04912(GnRH signaling pathway);ko04540(Gap junction);ko04371(Apelin signaling pathway);ko04270(Vascular smooth muscle contraction);ko04261(Adrenergic signaling in cardiomyocytes);ko04114(Oocyte meiosis);ko04020(Calcium signaling pathway);ko00230(Purine metabolism)
cycsb	8971.24	11142.9	6799.53	0.61021	-0.712621	0.00265575	0.0690466	Nodiff	NC_007117.7	10910676	10912355	-	807	cycsb	GO:0043280;GO:0009055;GO:0020037;GO:0006123;GO:0005758;GO:0055114;GO:0046872;GO:0005739;GO:0070469;GO:0006122	K08738	-	Q6IQM2	cytochrome c	415158	GO:0043280//positive regulation of cysteine-type endopeptidase activity involved in apoptotic process;GO:0006123//mitochondrial electron transport, cytochrome c to oxygen;GO:0055114//obsolete oxidation-reduction process;GO:0006122//mitochondrial electron transport, ubiquinol to cytochrome c;	GO:0005758//mitochondrial intermembrane space;GO:0005739//mitochondrion;GO:0070469//respirasome;	GO:0009055//electron transfer activity;GO:0020037//heme binding;GO:0046872//metal ion binding;	ko05168(Herpes simplex virus 1 infection);ko05132(Salmonella infection);ko04210(Apoptosis);ko04115(p53 signaling pathway);ko00190(Oxidative phosphorylation)
si:dkey-11f4.7	26.7704	39.244	14.2967	0.364304	-1.45679	0.00266767	0.0692848	Down Regulation	NC_007120.7	359834	420577	-	8556	si:dkey-11f4.7	-	K22128	-	piezo-type mechanosensitive ion channel component 2 isoform X3	569687		-	-	-	-
actr3b	59.9781	39.2309	80.7252	2.05769	1.04103	0.00267594	0.0694278	Up Regulation	NC_007135.7	7293946	7322188	-	2834	actr3b	GO:0005885;GO:0007015;GO:0034314;GO:0005524	K18584	-	A2VD47	actin-related protein 3B	100038776	GO:0007015//actin filament organization;GO:0034314//Arp2/3 complex-mediated actin nucleation;	GO:0005885//Arp2/3 protein complex;	GO:0005524//ATP binding;	ko05132(Salmonella infection);ko04810(Regulation of actin cytoskeleton);ko04530(Tight junction);ko04144(Endocytosis)
LOC101884135	18.7732	6.67482	30.8716	4.62508	2.20948	0.00268066	0.0694784	Up Regulation	NC_007115.7	75865591	75873453	-	3591	LOC101884135	-	-	-	protein NLRC3-like	101884135		-	-	-	-
zgc:101569	275.566	197.425	353.707	1.79161	0.841253	0.00269455	0.0697664	Nodiff	NC_007135.7	7828089	7854231	+	1307	zgc:101569	GO:0008152;GO:0003824	-	-	-	-	449822	GO:0008152//metabolic process;	-	GO:0003824//catalytic activity;	-
ppp1r3ca	200.473	253.734	147.212	0.580183	-0.785421	0.00270847	0.0700098	Nodiff	NC_007128.7	23311372	23314180	+	2177	ppp1r3ca	GO:0005575;GO:0005977;GO:0043666;GO:0005975;GO:0019888	K07189	-	Q6DHT6	protein phosphatase 1, regulatory subunit 3Ca	436649	GO:0005977//glycogen metabolic process;GO:0043666//regulation of phosphoprotein phosphatase activity;GO:0005975//carbohydrate metabolic process;	GO:0005575//cellular_component;	GO:0019888//protein phosphatase regulator activity;	ko04910(Insulin signaling pathway)
LOC101886187	12.1749	4.55436	19.7955	4.34649	2.11985	0.00270953	0.0700098	Up Regulation	NC_007114.7	7351006	7357642	-	1293	LOC101886187	-	-	-	zinc finger protein 525-like	101886187		-	-	-	-
LOC100534733	11.0248	3.95509	18.0945	4.57499	2.19377	0.00272641	0.0702134	Up Regulation	NC_007114.7	7434678	7456813	-	2605	LOC100534733	GO:0003676	-	-	zinc finger protein 271-like	100534733		-	-	GO:0003676//nucleic acid binding;	-
sult2st3	47.1208	29.017	65.2247	2.24781	1.16852	0.0027269	0.0702134	Up Regulation	NC_007127.7	44983611	45002043	-	2770	sult2st3	GO:0033574;GO:0008146;GO:0009725;GO:0016740	K01015	[EC:2.8.2.2]	A4FUP0	sulfotransferase family 2, cytosolic sulfotransferase 3	777792	GO:0033574//response to testosterone;GO:0009725//response to hormone;	-	GO:0008146//sulfotransferase activity;GO:0016740//transferase activity;	ko00140(Steroid hormone biosynthesis)
prodhb	90.459	62.3925	118.525	1.89967	0.925752	0.00272746	0.0702134	Nodiff	NC_007116.7	11244495	11283533	-	1820	prodhb	GO:0004657;GO:0055114;GO:0006560;GO:0006562;GO:0005739;GO:0010133;GO:0016491;GO:0071949	-	-	-	-	100537991	GO:0055114//obsolete oxidation-reduction process;GO:0006560//proline metabolic process;GO:0006562//proline catabolic process;GO:0010133//proline catabolic process to glutamate;	GO:0005739//mitochondrion;	GO:0004657//proline dehydrogenase activity;GO:0016491//oxidoreductase activity;GO:0071949//FAD binding;	-
cox5ab	1779.97	2180.17	1379.77	0.632872	-0.660015	0.00272861	0.0702134	Nodiff	NC_007129.7	808911	812753	+	673	cox5ab	GO:1902600;GO:0022900;GO:0004129;GO:0021522;GO:0005743;GO:0048568	K02264	-	A0A0R4IVC8	cytochrome c oxidase subunit Vab	326962	GO:1902600//proton transmembrane transport;GO:0022900//electron transport chain;GO:0021522//spinal cord motor neuron differentiation;GO:0048568//embryonic organ development;	GO:0005743//mitochondrial inner membrane;	GO:0004129//cytochrome-c oxidase activity;	ko04260(Cardiac muscle contraction);ko00190(Oxidative phosphorylation)
trim108	17.5019	8.03352	26.9703	3.35722	1.74727	0.00274277	0.0704559	Up Regulation	NC_007127.7	21800879	21805953	+	2151	trim108	GO:0046872;GO:0008270;GO:0005622	-	-	-	-	568750	-	GO:0005622//intracellular anatomical structure;	GO:0046872//metal ion binding;GO:0008270//zinc ion binding;	-
tmc1	24.5775	12.4099	36.745	2.96094	1.56606	0.00274365	0.0704559	Up Regulation	NC_007116.7	25652727	25680781	-	3525	tmc1	GO:0016020;GO:0005887;GO:0016021;GO:0005886;GO:0006811	K21988	-	transmembrane channel-like protein 1	567237		GO:0006811//ion transport;	GO:0016020//membrane;GO:0005887//integral component of plasma membrane;GO:0016021//integral component of membrane;GO:0005886//plasma membrane;	-	-
skilb	459.285	349.51	569.06	1.62816	0.703247	0.00275698	0.0707259	Nodiff	NC_007135.7	26371244	26387225	-	4888	skilb	GO:0030514;GO:0000122;GO:0030512;GO:0045596;GO:0046332;GO:0048666	-	-	-	-	100170835	GO:0030514//negative regulation of BMP signaling pathway;GO:0000122//negative regulation of transcription by RNA polymerase II;GO:0030512//negative regulation of transforming growth factor beta receptor signaling pathway;GO:0045596//negative regulation of cell differentiation;GO:0048666//neuron development;	-	GO:0046332//SMAD binding;	-
cct2	2592.86	3160.81	2024.91	0.64063	-0.642437	0.00276179	0.0707769	Nodiff	NC_007115.7	78022546	78026284	-	994	cct2	GO:0006457;GO:0006458;GO:0005524;GO:0005832;GO:0061077;GO:0000166;GO:0051082;GO:0044183	K09494	-	Q6PBW6	T-complex protein 1 subunit beta	192326	GO:0006457//protein folding;GO:0006458//'de novo' protein folding;GO:0061077//chaperone-mediated protein folding;	GO:0005832//chaperonin-containing T-complex;	GO:0005524//ATP binding;GO:0000166//nucleotide binding;GO:0051082//unfolded protein binding;GO:0044183//protein folding chaperone;	-
tlr3	17.4398	7.16078	27.7189	3.87093	1.95268	0.00276835	0.0708726	Up Regulation	NC_007112.7	17892944	17898227	+	3161	tlr3	GO:0016020;GO:0050729;GO:0043330;GO:0001819;GO:0003725;GO:0005515;GO:0005887;GO:0002376;GO:0016021;GO:0004888;GO:0002756;GO:0045087;GO:0034138;GO:0007165;GO:0051607;GO:0002224;GO:0006954;GO:0032722;GO:0009615;GO:0009617	K05401	-	Q32PW5	toll-like receptor 3 precursor	403126	GO:0050729//positive regulation of inflammatory response;GO:0043330//response to exogenous dsRNA;GO:0001819//positive regulation of cytokine production;GO:0002376//immune system process;GO:0002756//MyD88-independent toll-like receptor signaling pathway;GO:0045087//innate immune response;GO:0034138//toll-like receptor 3 signaling pathway;GO:0007165//signal transduction;GO:0051607//defense response…	GO:0016020//membrane;GO:0005887//integral component of plasma membrane;GO:0016021//integral component of membrane;	GO:0003725//double-stranded RNA binding;GO:0005515//protein binding;GO:0004888//transmembrane signaling receptor activity;	ko05168(Herpes simplex virus 1 infection);ko04620(Toll-like receptor signaling pathway);ko04217(Necroptosis)
per3	111.634	159.344	63.9237	0.401167	-1.31772	0.00277142	0.0708788	Down Regulation	NC_007122.7	39959063	40014818	+	4732	per3	GO:0009648;GO:0032922	K21945	-	Q9I8L4	period circadian protein homolog 3	58107	GO:0009648//photoperiodism;GO:0032922//circadian regulation of gene expression;	-	-	-
si:ch211-1a19.3	155.006	197.24	112.772	0.571751	-0.806542	0.00277495	0.0708968	Nodiff	NC_007122.7	13630136	13639662	+	1433	si:ch211-1a19.3	GO:0016020;GO:0016021	-	-	-	-	557223	-	GO:0016020//membrane;GO:0016021//integral component of membrane;	-	-
akr1b1	659.737	509.156	810.318	1.59149	0.670381	0.00279221	0.0712654	Nodiff	NC_007115.7	14900042	14906379	+	1156	akr1b1	GO:0005575;GO:0055114;GO:0016491	-	-	Q6IQU1	aldose reductase	415138	GO:0055114//obsolete oxidation-reduction process;	GO:0005575//cellular_component;	GO:0016491//oxidoreductase activity;	-
si:ch211-145b13.6	52.4412	33.4812	71.4012	2.13258	1.0926	0.00280281	0.0713787	Up Regulation	NC_007112.7	26025291	26027479	-	1231	si:ch211-145b13.6	GO:0016020;GO:0016757;GO:0016021;GO:0016740;GO:0006471;GO:0003956	K19977	[EC:2.4.2.31]	E7F1B1	GPI-linked NAD(P)(+)--arginine ADP-ribosyltransferase 1 isoform X1	100317105	GO:0006471//protein ADP-ribosylation;	GO:0016020//membrane;GO:0016021//integral component of membrane;	GO:0016757//glycosyltransferase activity;GO:0016740//transferase activity;GO:0003956//NAD(P)+-protein-arginine ADP-ribosyltransferase activity;	-
LOC110439555	6.72917	1.45187	12.0065	8.26969	3.04783	0.00280409	0.0713787	Up Regulation	NC_007115.7	60159143	60162623	+	2987	LOC110439555	-	-	-	-	-	110439555	-	-	-	-
rd3	273.154	194.966	351.342	1.80207	0.849652	0.00280519	0.0713787	Nodiff	NC_007131.7	13969456	13998007	+	1544	rd3	GO:0003674;GO:0005575;GO:0008150	-	-	A1L2C8	protein RD3	791149	GO:0008150//biological_process;	GO:0005575//cellular_component;	GO:0003674//molecular_function;	-
LOC100148466	5.25642	0.707837	9.80499	13.852	3.79203	0.00281131	0.071462	Up Regulation	NC_007115.7	36905987	36913394	+	1529	LOC100148466	GO:0003676	-	-	F1R3N6	gastrula zinc finger protein XlCGF7.1	100148466	-	-	GO:0003676//nucleic acid binding;	-
ankrd22	48.4451	23.6729	73.2172	3.09286	1.62894	0.00282333	0.0716364	Up Regulation	NC_007123.7	17154778	17158622	+	970	ankrd22	GO:0003674;GO:0016020;GO:0016021;GO:0008150	-	-	-	-	393244	GO:0008150//biological_process;	GO:0016020//membrane;GO:0016021//integral component of membrane;	GO:0003674//molecular_function;	-
pmvk	62.2963	40.7013	83.8912	2.06114	1.04344	0.00282388	0.0716364	Up Regulation	NC_007127.7	6937203	6944101	-	1919	pmvk	GO:0016310;GO:0019287;GO:0005524;GO:0006695;GO:0005777;GO:0004631;GO:0005737;GO:0000166	K13273	[EC:2.7.4.2]	A4IGD4	phosphomevalonate kinase	100003383	GO:0016310//phosphorylation;GO:0019287//isopentenyl diphosphate biosynthetic process, mevalonate pathway;GO:0006695//cholesterol biosynthetic process;	GO:0005777//peroxisome;GO:0005737//cytoplasm;	GO:0005524//ATP binding;GO:0004631//phosphomevalonate kinase activity;GO:0000166//nucleotide binding;	ko04146(Peroxisome);ko00900(Terpenoid backbone biosynthesis)
cox18	134.448	172.389	96.5069	0.55982	-0.836964	0.00282934	0.0716395	Nodiff	NC_007125.7	52356875	52366962	+	1664	cox18	GO:0016020;GO:0032977;GO:0016021;GO:0015031	K17797	-	A9JTC7	mitochondrial inner membrane protein COX18	100000948	GO:0015031//protein transport;	GO:0016020//membrane;GO:0016021//integral component of membrane;	GO:0032977//membrane insertase activity;	-
[truncated: 24,099 more rows]
